# Supplementary material for: A multifaceted crosstalk between brassinosteroid and gibberellin regulates the resistance of cucumber to Phytophthora melonis
Source: Plant J. 2024 Jun 3;119(3):1353–68. doi: 10.1111/tpj.16855 (PMC13087484; doi:10.1111/tpj.16855)
Supplement: Supplementary file 2 — Table S1. List of primers used in this study. Table S2. Overview of sequencing quality and alignments. cyp85a1 PM infected, Phytophthora melonis‐infected cyp85a1; WT PM infected, P. melonis‐infected WT; WT, non‐inoculated WT; cyp85a1, non‐inoculated cyp85a1. Table S3. List of Cucumis sativus differentially expressed genes comparing WT and cyp85a1 hypocotyls infected with or without Phytophthora melonis. cyp85a1 PM infected, P. melonis‐infected cyp85a1; WT PM infected, P. melonis‐infected WT; WT, non‐inoculated WT; cyp85a1, non‐inoculated cyp85a1. Table S4. Functional enrichment analysis of differentially expressed transcripts in response to Phytophthora melonis infection and CYP85A1 mutation. Functional classification from Bu et al., Nucleic Acids Research 2021. cyp85a1 PM infected, P. melonis‐infected cyp85a1; WT PM infected, P. melonis‐infected WT; WT, non‐inoculated WT; cyp85a1, non‐inoculated cyp85a1. Table S5. List of differentially expressed genes involved in GA biosynthesis in the hypocotyls of WT versus cyp85a1 plants 3 days after Phytophthora melonis. cyp85a1 PM infected, P. melonis‐infected cyp85a1; WT PM infected, P. melonis‐infected WT; WT, non‐inoculated WT; cyp85a1, non‐inoculated cyp85a1. [file TPJ-119-1353-s001.xlsx]

## Sheet: Table S1
Supplementary Table S1–List of primers used in this study
Primers sequences used for quantitative real time PCR (qRT-PCR).
KAO-RT-F	ACAAATGAAGTAGTGCATTGTCAAGTGG
KAO-RT-R	TAGCAGCAATGGCAGGAGTATTGTG
GA20ox1-RT-F	CTCCAAACCCTCAAGCATTCGTTGT
GA20ox1-RT-R	TTCACCACTGCTCTATGCAAGCAAC
GA2ox1-RT-F	GGCGGAAGGATTGAAGATTCAGCAG
GA2ox1-RT-R	CTGTGGACATGGCGGATAATGGTTC
GA3ox1-RT-F	GGGGGCATTCCAAGTCATTAACCAT
GA3ox1-RT-R	GGCCTTGAGTTTATGTGGAGGAGGA
GA7ox1-RT-F	ATTTACCCTCAAGAGCCACCACAGT
GA7ox1-RT-R	TCAGAAAATCAGGAGGAAGCCCCAA
UBI-RT-F	CACCAAGCCCAAGAAGATC
UBI-RT-R	TAAACCTAATCACCACCAGC
Pm1/Pm2-RT-F	ACTGGATCATGAGCCCACC
Pm1/Pm2-RT-R	GGTTCACCAGCCCATACCA
Primers sequences used for VIGS vectors
PV190-KAO-F	aggactttacttaatggatccAGGACTTTACTTAATGGATCC
PV190-KAO-R	ctagacctataactggatccCCTAGACCTATAACTGGATCC
PV190-GA20ox1-F	aggactttacttaatggatccTGCATGTAGTAACATCATCC
PV190-GA20ox1-R	ctagacctataactggatccTATGAGTTTTAAGTCAACT
PV190-BZR2-F	aggactttacttaatggatccGAAGATGACGGAACCACTT
PV190-BZR2-R	ctagacctataactggatccGGCGAAGATAAGGAATGAGA
PV190-BZR6-F	aggactttacttaatggatccGGTGGTTGAGGAAGATGG
PV190-BZR6-R	ctagacctataactggatccAGGTAGATTAGCAGGAATAGAG
Primers sequences used for Y1H vectors
pAbAi-GA20ox1-F	gaaaagcttgaattcgagctcTTTGAATATGTTGTGCCACC
pAbAi-GA20ox1-R	atacagagcacatgcctcgagAATATCTTCCGCTCGAGGAT
pGADT7-BZR2-F	gccatggaggccagtgaattcATGACCTCCGACGGCGCCA
pGADT7-BZR2-R	cagctcgagctcgatggatccTTAGCTTCGAGCCTTACTGC
pGADT7-BZR6-F	gccatggaggccagtgaattcATGACGGGCCGAGGATCAT
pGADT7-BZR6-R	cagctcgagctcgatggatccTTAACCACGGGCCTTCCCAC
pAbAi-GA20ox1-P1-F	gaaaagcttgaattcgagctcAAAATTCCATTGGGAATCGC
pAbAi-GA20ox1-P1-R	atacagagcacatgcctcgagTTGCCAAAAGGGTCTTCTAG
pAbAi-GA20ox1-P2-F	gaaaagcttgaattcgagctcAAAATTCCATTGGGAATCGC
pAbAi-GA20ox1-P2-R	atacagagcacatgcctcgagTTGCCAAAAGGGTCTTCTAG
pAbAi-GA20ox1-P3-F	gaaaagcttgaattcgagctcAAGTGCATGATGGAGAA
pAbAi-GA20ox1-P3-R	atacagagcacatgcctcgagTTTAGTACAATGAGTGAGTCG
pAbAi-GA20ox1-P4-F	gaaaagcttgaattcgagctcCAATCCAATACACCAATAAA
pAbAi-GA20ox1-P4-R	atacagagcacatgcctcgagGCAAATAAATATGGTAATAAC
pAbAi-GA20ox1-P5-F	gaaaagcttgaattcgagctcTTTGAATATGTTGTGCCACC
pAbAi-GA20ox1-P5-R	atacagagcacatgcctcgagCACTTAAATTAATGCTCCTG
pAbAi-GA20ox1-mP2-F	gtaacttcaagcaagccgaattttactttcatgaatatataactaaacaaa
pAbAi-GA20ox1-mP2-R	cggcttgcttgaagttacgtgggtca
Primers sequences used for LUC vectors
0800-GA20ox1-F	tatagggcgaattgggtaccTTTGAATATGTTGTGCCACC
0800-GA20ox1-R	tatgtttttggcgtcttccatggTTGCCAAAAGGGTCTTCTAG
62-SK-BZR2-F	cgggctgcaggaattcATGACCTCCGACGGCGCCA
62-SK-BZR2-R	cggtatcgataagcttTTAGCTTCGAGCCTTACTGC
62-SK-BZR6-F	cgggctgcaggaattcATGACGGGCCGAGGATCAT
62-SK-BZR6-R	cggtatcgataagcttTTAACCACGGGCCTTCCCAC

## Sheet: Table S2
Supplementary Table S2 – Overview of sequencing quality and alignments
Samples	Clean reads number	Mapped Reads	Alignment rate (%)	Uniq Mapped Reads number	Uniq mapped rate (%)	% ≥ Q30
WT 1	40047468	38523092	96.19	37342799	93.25	95.06
WT 2	41696156	39992696	95.91	38747066	92.93	94.76
WT 3	39896910	38441094	96.35	37250280	93.37	95.24
WT PM-infected 1	45598992	42467188	93.13	40854234	89.59	94.64
WT PM-infected 2	38136460	35624826	93.41	34272637	89.87	94.62
WT PM-infected 3	43870180	40984578	93.42	39409343	89.83	94.65
CYP85A1 1	43598002	41602851	95.42	40190967	92.19	94.79
CYP85A1 2	43851392	41959071	95.68	40486457	92.33	95.06
CYP85A1 3	43949622	42060874	95.7	40696190	92.6	94.3
CYP85A1 PM-infected 1	39605958	36851455	93.05	35184369	88.84	94.93
CYP85A1 PM-infected 2	43287606	39922056	92.23	38054597	87.91	94.2
CYP85A1 PM-infected 3	43648230	40391729	92.54	38456022	88.1	94.52

## Sheet: Table S3
Supplementary Table S3 – List of Cucumis sativus differentially expressed genes comparing WT and CsCYP85A1 hypocotyls infected with or without Phytophthora melonis
	CYP85A1 vs CYP85A1 PM-infected			WT vs CYP85A1			WT vs WT PM-infected			WT PM-infected vs CYP85A1 PM-infected			COG_class	COG_class_annotation	GO_annotation	KEGG_annotation	KEGG_pathway_annotation	KOG_class	KOG_class_annotation	Pfam_annotation	Swiss_Prot_annotation	eggNOG_class	eggNOG_class_annotation	NR_annotation
#Gene ID	DESeq2_FDR	DESeq2_log2FC	DESeq2_(FDR_0.01_FC_2)_regulated	DESeq2_FDR	DESeq2_log2FC	DESeq2_(FDR_0.01_FC_2)_regulated	DESeq2_FDR	DESeq2_log2FC	DESeq2_(FDR_0.01_FC_2)_regulated	DESeq2_FDR	DESeq2_log2FC	DESeq2_(FDR_0.01_FC_2)_regulated
CsaV3_1G000010	1.94e-29	0.737408	normal	0.000334454	0.352949	normal	0.00163969	0.651624	normal	8.95e-05	0.411128	normal	--	--	Molecular Function: structural constituent of ribosome (GO:0003735);; Cellular Component: ribosome (GO:0005840);; Biological Process: translational elongation (GO:0006414);;	K02942|2.3e-30|cmo:103495745|K02942 large subunit ribosomal protein LP1 | (RefSeq) 60S acidic ribosomal protein P1-like	Ribosome (ko03010)	[J]	Translation, ribosomal structure and biogenesis	60s Acidic ribosomal protein	60S acidic ribosomal protein P1 OS=Zea mays OX=4577 GN=RPP1A PE=1 SV=1	J	Translation, ribosomal structure and biogenesis	PREDICTED: 60S acidic ribosomal protein P1-like isoform X1 [Cucumis melo]
CsaV3_1G000020	2.42e-121	0.73845	normal	2.64e-15	0.335921	normal	1.09e-32	0.575331	normal	3.2e-34	0.482906	normal	--	--	Molecular Function: RNA binding (GO:0003723);; Molecular Function: nuclease activity (GO:0004518);; Cellular Component: nucleus (GO:0005634);; Cellular Component: cytoplasm (GO:0005737);; Biological Process: RNA catabolic process (GO:0006401);; Cellular Component: RISC complex (GO:0016442);; Biological Process: gene silencing by RNA (GO:0031047);;	--	--	[K]	Transcription	Staphylococcal nuclease homologue	Ribonuclease TUDOR 1 OS=Arabidopsis thaliana OX=3702 GN=TSN1 PE=1 SV=1	K	Transcription	ribonuclease TUDOR 1 [Cucumis sativus]
CsaV3_1G000030	0.000767814	0.293674	normal	0.44178	-0.0780983	normal	0.0790337	0.178163	normal	0.8659	0.0208266	normal	[IQR]	Lipid transport and metabolism;; Secondary metabolites biosynthesis, transport and catabolism;; General function prediction only	Cellular Component: membrane (GO:0016020);; Molecular Function: oxidoreductase activity (GO:0016491);; Biological Process: oxidation-reduction process (GO:0055114);;	K00079|5.5e-178|csv:101205654|K00079 carbonyl reductase 1 [EC:1.1.1.184 1.1.1.189 1.1.1.197] | (RefSeq) (+)-neomenthol dehydrogenase	Arachidonic acid metabolism (ko00590);; Folate biosynthesis (ko00790)	[Q]	Secondary metabolites biosynthesis, transport and catabolism	short chain dehydrogenase	(+)-neomenthol dehydrogenase OS=Arabidopsis thaliana OX=3702 GN=SDR1 PE=1 SV=1	Q	Secondary metabolites biosynthesis, transport and catabolism	(+)-neomenthol dehydrogenase [Cucumis sativus]
CsaV3_1G000040	1.84e-23	0.721445	normal	0.106194	0.142465	normal	2.11e-15	0.632618	normal	0.0042341	0.214902	normal	--	--	Biological Process: protein glycosylation (GO:0006486);; Biological Process: plant-type secondary cell wall biogenesis (GO:0009834);; Biological Process: glucuronoxylan biosynthetic process (GO:0010417);; Molecular Function: 1,4-beta-D-xylan synthase activity (GO:0047517);; Molecular Function: glucuronoxylan glucuronosyltransferase activity (GO:0080116);;	K20870|1.7e-251|csv:101205418|K20870 putative beta-1,4-xylosyltransferase IRX10 [EC:2.4.2.-] | (RefSeq) probable beta-1,4-xylosyltransferase IRX10L isoform X1	--	[GMW]	Carbohydrate transport and metabolism;; Cell wall/membrane/envelope biogenesis;; Extracellular structures	Exostosin family	Probable beta-1,4-xylosyltransferase IRX10L OS=Arabidopsis thaliana OX=3702 GN=IRX10L PE=2 SV=1	--	--	probable beta-1,4-xylosyltransferase IRX10L isoform X1 [Cucumis sativus]
CsaV3_1G000050	--	--	--	0.623698	0.190188	normal	--	--	--	--	--	--	--	--	Molecular Function: DNA binding (GO:0003677);; Cellular Component: nucleus (GO:0005634);; Biological Process: regulation of transcription, DNA-templated (GO:0006355);;	--	--	--	--	DNA Binding Domain (C-terminal) Leafy/Floricaula	Floricaula/leafy homolog OS=Populus trichocarpa OX=3694 GN=FL PE=2 SV=2	K	Transcription	hypothetical protein Csa_014032 [Cucumis sativus]
CsaV3_1G000060	2.92e-14	3.04551	up	3.57e-05	-1.39966	down	0.00190721	0.973459	normal	0.690209	0.127633	normal	--	--	Molecular Function: DNA binding (GO:0003677);; Molecular Function: transcription factor activity, sequence-specific DNA binding (GO:0003700);; Cellular Component: nucleus (GO:0005634);;	K12900|1.4e-26|lang:109341833|K12900 FUS-interacting serine-arginine-rich protein 1 | (RefSeq) serine/arginine-rich SC35-like splicing factor SCL30A	Spliceosome (ko03040)	--	--	AP2 domain	Ethylene-responsive transcription factor ERF115 OS=Arabidopsis thaliana OX=3702 GN=ERF115 PE=1 SV=1	K	Transcription	hypothetical protein Csa_013280 [Cucumis sativus]
CsaV3_1G000070	0.276837	-0.243387	normal	0.00228939	0.69003	normal	0.123244	0.424788	normal	0.825768	0.061053	normal	--	--	Molecular Function: protein binding (GO:0005515);;	--	--	[A]	RNA processing and modification	WD domain, G-beta repeat	--	A	RNA processing and modification	uncharacterized protein LOC101206361 [Cucumis sativus]
CsaV3_1G000080	4.77e-29	-1.04738	down	0.00110079	-0.263472	normal	2.01e-19	-0.800661	normal	1.64e-06	-0.515327	normal	[H]	Coenzyme transport and metabolism	Molecular Function: methyltransferase activity (GO:0008168);; Biological Process: chlorophyll biosynthetic process (GO:0015995);; Molecular Function: magnesium protoporphyrin IX methyltransferase activity (GO:0046406);;	K03428|3.4e-148|csv:101206600|K03428 magnesium-protoporphyrin O-methyltransferase [EC:2.1.1.11] | (RefSeq) magnesium protoporphyrin IX methyltransferase, chloroplastic	Porphyrin and chlorophyll metabolism (ko00860)	[H]	Coenzyme transport and metabolism	Magnesium-protoporphyrin IX methyltransferase C-terminus	Magnesium protoporphyrin IX methyltransferase, chloroplastic OS=Arabidopsis thaliana OX=3702 GN=CHLM PE=1 SV=1	H	Coenzyme transport and metabolism	hypothetical protein Csa_013123 [Cucumis sativus]
CsaV3_1G000090	8.91e-18	-0.410289	normal	0.484976	0.0420118	normal	9.6e-08	-0.299796	normal	0.176244	-0.0828951	normal	--	--	Molecular Function: DNA binding (GO:0003677);; Cellular Component: nucleus (GO:0005634);; Biological Process: regulation of transcription, DNA-templated (GO:0006355);; Biological Process: auxin-activated signaling pathway (GO:0009734);;	K14486|2.1e-179|csv:101204612|K14486 auxin response factor | (RefSeq) auxin response factor 1 isoform X1	Plant hormone signal transduction (ko04075)	--	--	Auxin response factor	Auxin response factor 2A OS=Solanum lycopersicum OX=4081 GN=ARF2A PE=1 SV=1	K	Transcription	auxin response factor 2A [Cucumis sativus]
CsaV3_1G000100	0.00141143	-0.13688	normal	7.9e-08	-0.219459	normal	0.0470702	-0.106154	normal	7.42e-07	-0.264521	normal	[O]	Posttranslational modification, protein turnover, chaperones	Molecular Function: ATP binding (GO:0005524);; Molecular Function: peptidase activity (GO:0008233);;	K03696|0.0e+00|csv:101207083|K03696 ATP-dependent Clp protease ATP-binding subunit ClpC | (RefSeq) ATP-dependent Clp protease ATP-binding subunit ClpA homolog CD4B, chloroplastic	--	[O]	Posttranslational modification, protein turnover, chaperones	AAA domain (Cdc48 subfamily)	ATP-dependent Clp protease ATP-binding subunit ClpA homolog CD4B, chloroplastic OS=Solanum lycopersicum OX=4081 GN=CD4B PE=3 SV=1	O	Posttranslational modification, protein turnover, chaperones	ATP-dependent Clp protease ATP-binding subunit ClpA homolog CD4B, chloroplastic [Cucumis sativus]
CsaV3_1G000110	0.530558	0.0405895	normal	1.35e-06	0.300068	normal	0.0485978	0.164089	normal	0.0528432	0.161037	normal	--	--	Molecular Function: protein tyrosine phosphatase activity (GO:0004725);; Molecular Function: protein tyrosine/serine/threonine phosphatase activity (GO:0008138);; Biological Process: response to abscisic acid (GO:0009737);; Molecular Function: kinase activity (GO:0016301);; Biological Process: cortical microtubule organization (GO:0043622);;	K14165|0.0e+00|csv:101220184|K14165 atypical dual specificity phosphatase [EC:3.1.3.16 3.1.3.48] | (RefSeq) dual specificity protein phosphatase PHS1 isoform X1	--	[V]	Defense mechanisms	Actin-fragmin kinase, catalytic	Dual specificity protein phosphatase PHS1 OS=Arabidopsis thaliana OX=3702 GN=PHS1 PE=1 SV=1	V	Defense mechanisms	dual specificity protein phosphatase PHS1 isoform X1 [Cucumis sativus]
CsaV3_1G000120	--	--	--	--	--	--	--	--	--	--	--	--	--	--	--	--	--	--	--	--	--	--	--	hypothetical protein Csa_013767 [Cucumis sativus]
CsaV3_1G000130	5.09e-08	-0.602641	normal	0.180888	-0.165022	normal	0.00010303	-0.434734	normal	0.00163038	-0.343444	normal	--	--	--	--	--	--	--	--	--	--	--	uncharacterized protein LOC101207324 [Cucumis sativus]
CsaV3_1G000140	0.000517504	-1.00993	down	0.458338	-0.18088	normal	0.724257	-0.0941975	normal	0.000189854	-0.966	normal	[C]	Energy production and conversion	Molecular Function: iron ion binding (GO:0005506);; Cellular Component: integral component of membrane (GO:0016021);;	--	--	--	--	Rubredoxin	--	--	--	uncharacterized protein LOC101207574 isoform X1 [Cucumis sativus]
CsaV3_1G000150	1.39e-05	-1.54425	down	0.0559684	-0.454376	normal	3.15e-06	-1.23736	down	0.0601264	-0.621326	normal	[E]	Amino acid transport and metabolism	Molecular Function: serine-type carboxypeptidase activity (GO:0004185);; Cellular Component: vacuole (GO:0005773);; Biological Process: proteolysis involved in cellular protein catabolic process (GO:0051603);;	K16297|9.3e-171|cpep:111780414|K16297 serine carboxypeptidase-like clade II [EC:3.4.16.-] | (RefSeq) serine carboxypeptidase-like 45	--	[OE]	Posttranslational modification, protein turnover, chaperones;; Amino acid transport and metabolism	Serine carboxypeptidase	Serine carboxypeptidase-like 45 OS=Arabidopsis thaliana OX=3702 GN=SCPL45 PE=2 SV=1	O	Posttranslational modification, protein turnover, chaperones	hypothetical protein Csa_014214 [Cucumis sativus]
CsaV3_1G000160	5.99e-15	-1.76359	down	0.00399622	-0.480651	normal	4.79e-06	-0.733147	normal	3.08e-12	-1.41432	down	[IQ]	Lipid transport and metabolism;; Secondary metabolites biosynthesis, transport and catabolism	Biological Process: fatty acid biosynthetic process (GO:0006633);;	K03955|6.7e-08|sita:101786324|K03955 NADH dehydrogenase (ubiquinone) 1 alpha/beta subcomplex 1, acyl-carrier protein | (RefSeq) acyl carrier protein 2, mitochondrial	Oxidative phosphorylation (ko00190)	[CIQ]	Energy production and conversion;; Lipid transport and metabolism;; Secondary metabolites biosynthesis, transport and catabolism	Phosphopantetheine attachment site	Acyl carrier protein 1, chloroplastic OS=Casuarina glauca OX=3522 GN=ACP1 PE=2 SV=1	--	--	acyl carrier protein 4, chloroplastic [Cucumis sativus]
CsaV3_1G000170	4.64e-27	-1.16232	down	0.781612	0.0313809	normal	1.03e-10	-0.714965	normal	0.00194625	-0.415614	normal	[J]	Translation, ribosomal structure and biogenesis	Molecular Function: RNA binding (GO:0003723);; Biological Process: RNA processing (GO:0006396);; Molecular Function: nucleotidyltransferase activity (GO:0016779);;	K00974|1.8e-08|ccp:CHC_T00000134001|K00974 tRNA nucleotidyltransferase (CCA-adding enzyme) [EC:2.7.7.72 3.1.3.- 3.1.4.-] | (RefSeq) hypothetical protein	RNA transport (ko03013)	[J]	Translation, ribosomal structure and biogenesis	Poly A polymerase head domain	--	J	Translation, ribosomal structure and biogenesis	uncharacterized protein LOC101208304 isoform X2 [Cucumis sativus]
CsaV3_1G000180	--	--	--	--	--	--	--	--	--	--	--	--	--	--	Molecular Function: inorganic phosphate transmembrane transporter activity (GO:0005315);; Cellular Component: integral component of mitochondrial inner membrane (GO:0031305);; Biological Process: phosphate ion transmembrane transport (GO:0035435);;	K15102|9.1e-195|csv:101220423|K15102 solute carrier family 25 (mitochondrial phosphate transporter), member 3 | (RefSeq) mitochondrial phosphate carrier protein 3, mitochondrial	--	[C]	Energy production and conversion	Mitochondrial carrier protein	Mitochondrial phosphate carrier protein 3, mitochondrial OS=Arabidopsis thaliana OX=3702 GN=MPT3 PE=1 SV=1	C	Energy production and conversion	mitochondrial phosphate carrier protein 3, mitochondrial [Cucumis sativus]
CsaV3_1G000190	--	--	--	--	--	--	--	--	--	--	--	--	--	--	Molecular Function: transcription factor activity, sequence-specific DNA binding (GO:0003700);; Cellular Component: nucleus (GO:0005634);; Molecular Function: protein dimerization activity (GO:0046983);;	K18878|8.6e-34|cann:107866053|K18878 BHLH transcription factor Upa20 | (RefSeq) Upa20; transcription factor bHLH137-like	Plant-pathogen interaction (ko04626)	--	--	Helix-loop-helix DNA-binding domain	Transcription factor bHLH137 OS=Arabidopsis thaliana OX=3702 GN=BHLH137 PE=1 SV=1	K	Transcription	transcription factor bHLH137 [Cucumis sativus]
CsaV3_1G000200	5.87e-26	0.561545	normal	0.477955	0.0475103	normal	4.92e-13	0.424265	normal	0.00445288	0.168631	normal	[IQ]	Lipid transport and metabolism;; Secondary metabolites biosynthesis, transport and catabolism	Molecular Function: serine C-palmitoyltransferase activity (GO:0004758);; Cellular Component: cytoplasm (GO:0005737);; Cellular Component: integral component of membrane (GO:0016021);; Cellular Component: serine C-palmitoyltransferase complex (GO:0017059);; Molecular Function: pyridoxal phosphate binding (GO:0030170);; Biological Process: sphingosine biosynthetic process (GO:0046512);; Biological…	K00654|4.6e-288|csv:101209026|K00654 serine palmitoyltransferase [EC:2.3.1.50] | (RefSeq) long chain base biosynthesis protein 2a	Sphingolipid metabolism (ko00600)	[O]	Posttranslational modification, protein turnover, chaperones	Aminotransferase class I and II	Long chain base biosynthesis protein 2a OS=Arabidopsis thaliana OX=3702 GN=LCB2a PE=1 SV=1	O	Posttranslational modification, protein turnover, chaperones	long chain base biosynthesis protein 2a [Cucumis sativus]
CsaV3_1G000210	--	--	--	--	--	--	--	--	--	--	--	--	--	--	Molecular Function: molecular_function (GO:0003674);; Molecular Function: nucleic acid binding (GO:0003676);; Molecular Function: RNA binding (GO:0003723);; Molecular Function: binding (GO:0005488);; Molecular Function: protein binding (GO:0005515);; Biological Process: multicellular organism development (GO:0007275);; Biological Process: determination of left/right symmetry (GO:0007368);; Biolog…	K15340|7.6e-07|var:108330869|K15340 DNA cross-link repair 1A protein | (RefSeq) DNA cross-link repair protein SNM1	--	[A]	RNA processing and modification	SAM domain (Sterile alpha motif)	--	A	RNA processing and modification	uncharacterized protein LOC101208783 [Cucumis sativus]
CsaV3_1G000220	--	--	--	--	--	--	--	--	--	--	--	--	--	--	Cellular Component: plasma membrane (GO:0005886);; Cellular Component: integral component of membrane (GO:0016021);; Molecular Function: 4 iron, 4 sulfur cluster binding (GO:0051539);;	--	--	--	--	Domain of unknown function (DUF588)	CASP-like protein 1F2 OS=Populus trichocarpa OX=3694 GN=POPTRDRAFT_823430 PE=3 SV=1	S	Function unknown	hypothetical protein Csa_014266 [Cucumis sativus]
CsaV3_1G000230	0.143575	-0.130651	normal	0.489725	0.0708009	normal	0.748498	-0.0406968	normal	0.819004	-0.0324173	normal	[O]	Posttranslational modification, protein turnover, chaperones	Biological Process: protein polyubiquitination (GO:0000209);; Molecular Function: ATP binding (GO:0005524);; Cellular Component: nucleus (GO:0005634);; Cellular Component: cytosol (GO:0005829);; Biological Process: proteasome-mediated ubiquitin-dependent protein catabolic process (GO:0043161);; Molecular Function: ubiquitin conjugating enzyme activity (GO:0061631);;	K04649|8.3e-108|csv:101209270|K04649 ubiquitin-conjugating enzyme (huntingtin interacting protein 2) [EC:2.3.2.23] | (RefSeq) ubiquitin-conjugating enzyme E2 27	Ubiquitin mediated proteolysis (ko04120)	[O]	Posttranslational modification, protein turnover, chaperones	Ubiquitin-conjugating enzyme	Ubiquitin-conjugating enzyme E2 27 OS=Arabidopsis thaliana OX=3702 GN=UBC27 PE=2 SV=1	O	Posttranslational modification, protein turnover, chaperones	ubiquitin-conjugating enzyme E2 27 [Cucumis sativus]
CsaV3_1G000240	0.00124608	1.39044	up	0.67142	-0.173334	normal	0.625907	-0.114576	normal	5.15e-13	1.23235	up	[NW]	Cell motility;; Extracellular structures	--	K17592|0.0e+00|sita:101760663|K17592 sacsin | (RefSeq) uncharacterized protein LOC101760663	--	--	--	--	Protein NO VEIN OS=Arabidopsis thaliana OX=3702 GN=NOV PE=1 SV=1	--	--	uncharacterized protein LOC101220895 [Cucumis sativus]
CsaV3_1G000250	0.682891	-0.418632	normal	0.744482	0.0662478	normal	--	--	--	0.929816	-0.0141117	normal	--	--	--	--	--	--	--	--	--	--	--	hypothetical protein Csa_013810 [Cucumis sativus]
CsaV3_1G000260	0.894232	-0.0454436	normal	0.0112477	-0.615044	normal	0.00575523	-0.627412	normal	0.747209	-0.0978711	normal	--	--	Molecular Function: DNA binding (GO:0003677);; Molecular Function: RNA binding (GO:0003723);; Cellular Component: nucleus (GO:0005634);; Biological Process: regulation of transcription, DNA-templated (GO:0006355);;	K00521|2.0e-10|cmos:111447866|K00521 ferric-chelate reductase [EC:1.16.1.7] | (RefSeq) ferric reduction oxidase 7, chloroplastic-like	--	--	--	No apical meristem (NAM) protein	NAC domain-containing protein 83 OS=Arabidopsis thaliana OX=3702 GN=NAC083 PE=1 SV=1	--	--	NAC domain-containing protein 83 isoform X2 [Cucumis sativus]
CsaV3_1G000270	--	--	--	--	--	--	--	--	--	--	--	--	--	--	Cellular Component: exosome (RNase complex) (GO:0000178);; Molecular Function: RNA binding (GO:0003723);;	K03679|8.3e-44|cmo:103502293|K03679 exosome complex component RRP4 | (RefSeq) exosome complex component RRP4 homolog	RNA degradation (ko03018)	[A]	RNA processing and modification	--	Exosome complex component RRP4 homolog OS=Arabidopsis thaliana OX=3702 GN=RRP4 PE=1 SV=1	A	RNA processing and modification	hypothetical protein Csa_013704 [Cucumis sativus]
CsaV3_1G000280	0.000304175	0.827256	normal	0.124607	0.403722	normal	0.00655699	0.734302	normal	0.0296935	0.477585	normal	--	--	Cellular Component: exosome (RNase complex) (GO:0000178);; Molecular Function: DNA binding (GO:0003677);; Molecular Function: RNA binding (GO:0003723);; Cellular Component: nucleus (GO:0005634);; Biological Process: regulation of transcription, DNA-templated (GO:0006355);;	--	--	--	--	--	--	--	--	hypothetical protein Csa_013488, partial [Cucumis sativus]
CsaV3_1G000290	1.25e-21	0.969914	normal	6.2e-06	0.568255	normal	1.96e-12	0.91645	normal	1.06e-08	0.606221	normal	--	--	Cellular Component: mitochondrial inner membrane (GO:0005743);; Cellular Component: mitochondrial intermembrane space (GO:0005758);; Molecular Function: metal ion binding (GO:0046872);; Biological Process: chaperone-mediated protein transport (GO:0072321);;	K17780|3.0e-37|cmax:111472993|K17780 mitochondrial import inner membrane translocase subunit TIM8 | (RefSeq) mitochondrial import inner membrane translocase subunit TIM8-like	--	[U]	Intracellular trafficking, secretion, and vesicular transport	Tim10/DDP family zinc finger	Mitochondrial import inner membrane translocase subunit TIM8 OS=Arabidopsis thaliana OX=3702 GN=TIM8 PE=1 SV=1	U	Intracellular trafficking, secretion, and vesicular transport	PREDICTED: mitochondrial import inner membrane translocase subunit TIM8 [Cucumis melo]
CsaV3_1G000300	0.100532	-1.53733	normal	0.0382439	-0.50282	normal	0.0306571	-0.5927	normal	0.180535	-0.423387	normal	--	--	Cellular Component: plasma membrane (GO:0005886);; Biological Process: carbohydrate transport (GO:0008643);; Cellular Component: integral component of membrane (GO:0016021);;	K15382|3.7e-163|csv:101221611|K15382 solute carrier family 50 (sugar transporter) | (RefSeq) bidirectional sugar transporter SWEET12	--	[R]	General function prediction only	Sugar efflux transporter for intercellular exchange	Bidirectional sugar transporter SWEET12 OS=Arabidopsis thaliana OX=3702 GN=SWEET12 PE=1 SV=1	U	Intracellular trafficking, secretion, and vesicular transport	bidirectional sugar transporter SWEET12 [Cucumis sativus]
CsaV3_1G000310	5.47e-55	-3.38394	down	1.29e-69	3.33293	up	--	--	--	--	--	--	--	--	Cellular Component: plasma membrane (GO:0005886);; Biological Process: carbohydrate transport (GO:0008643);; Cellular Component: integral component of membrane (GO:0016021);; Molecular Function: sugar transmembrane transporter activity (GO:0051119);;	K15382|2.3e-154|csv:101210005|K15382 solute carrier family 50 (sugar transporter) | (RefSeq) bidirectional sugar transporter SWEET10	--	[R]	General function prediction only	Sugar efflux transporter for intercellular exchange	Bidirectional sugar transporter SWEET10 OS=Arabidopsis thaliana OX=3702 GN=SWEET10 PE=1 SV=1	U	Intracellular trafficking, secretion, and vesicular transport	bidirectional sugar transporter SWEET10 [Cucumis sativus]
CsaV3_1G000320	0.888555	0.0196137	normal	0.747058	-0.0455383	normal	0.841385	0.025068	normal	0.640987	-0.0652632	normal	[J]	Translation, ribosomal structure and biogenesis	Biological Process: enzyme-directed rRNA pseudouridine synthesis (GO:0000455);; Molecular Function: RNA binding (GO:0003723);; Cellular Component: cytosol (GO:0005829);; Molecular Function: pseudouridine synthase activity (GO:0009982);;	K15454|2.5e-228|csv:101221837|K15454 tRNA pseudouridine32 synthase [EC:5.4.99.28] | (RefSeq) RNA pseudouridine synthase 7 isoform X2	--	[A]	RNA processing and modification	RNA pseudouridylate synthase	RNA pseudouridine synthase 7 OS=Oryza sativa subsp. japonica OX=39947 GN=Os02g0512300 PE=2 SV=2	A	RNA processing and modification	RNA pseudouridine synthase 7 isoform X2 [Cucumis sativus]
CsaV3_1G000330	0.00324546	0.258672	normal	0.00179815	-0.272049	normal	0.00264705	0.253989	normal	0.000897738	-0.282375	normal	--	--	Cellular Component: plasma membrane (GO:0005886);;	--	--	--	--	Ubiquitin-2 like Rad60 SUMO-like	Membrane-anchored ubiquitin-fold protein 3 OS=Arabidopsis thaliana OX=3702 GN=MUB3 PE=1 SV=1	S	Function unknown	membrane-anchored ubiquitin-fold protein 3 [Cucumis sativus]
CsaV3_1G000340	1.26e-19	-0.773093	normal	0.382118	-0.0710182	normal	1.94e-09	-0.469789	normal	6.42e-05	-0.383214	normal	--	--	Biological Process: regulation of response to biotic stimulus (GO:0002831);; Biological Process: positive regulation of response to biotic stimulus (GO:0002833);; Molecular Function: molecular_function (GO:0003674);; Molecular Function: nucleic acid binding (GO:0003676);; Molecular Function: DNA binding (GO:0003677);; Molecular Function: RNA binding (GO:0003723);; Molecular Function: catalytic ac…	--	--	[D]	Cell cycle control, cell division, chromosome partitioning	Morc6 ribosomal protein S5 domain 2-like	Protein MICRORCHIDIA 4 OS=Arabidopsis thaliana OX=3702 GN=MORC4 PE=1 SV=2	D	Cell cycle control, cell division, chromosome partitioning	protein MICRORCHIDIA 7 [Cucumis sativus]
CsaV3_1G000350	--	--	--	--	--	--	--	--	--	--	--	--	--	--	--	--	--	--	--	--	--	--	--	hypothetical protein Csa_014345 [Cucumis sativus]
CsaV3_1G000360	1.44e-36	1.0835	up	5.65e-141	-1.86112	down	3.24e-18	-0.675489	normal	0.152022	-0.132578	normal	--	--	Molecular Function: transferase activity, transferring acyl groups other than amino-acyl groups (GO:0016747);;	K15400|1.1e-253|csv:101210256|K15400 omega-hydroxypalmitate O-feruloyl transferase [EC:2.3.1.188] | (RefSeq) omega-hydroxypalmitate O-feruloyl transferase isoform X2	Cutin, suberine and wax biosynthesis (ko00073)	--	--	Transferase family	Omega-hydroxypalmitate O-feruloyl transferase OS=Arabidopsis thaliana OX=3702 GN=HHT1 PE=1 SV=1	S	Function unknown	omega-hydroxypalmitate O-feruloyl transferase isoform X1 [Cucumis sativus]
CsaV3_1G000370	--	--	--	--	--	--	--	--	--	--	--	--	--	--	--	--	--	--	--	--	--	--	--	hypothetical protein Csa_014175 [Cucumis sativus]
CsaV3_1G000380	0.176061	0.0662614	normal	0.0332996	0.10469	normal	1.95e-05	0.220382	normal	0.274601	-0.0641007	normal	--	--	Cellular Component: nucleus (GO:0005634);; Molecular Function: histone binding (GO:0042393);; Biological Process: regulation of double-strand break repair (GO:2000779);;	K17046|3.5e-229|csv:101211154|K17046 protein DEK | (RefSeq) protein DEK	--	[B]	Chromatin structure and dynamics	DEK C terminal domain	--	B	Chromatin structure and dynamics	protein DEK [Cucumis sativus]
CsaV3_1G000390	0.183388	-0.115493	normal	0.22545	-0.113693	normal	0.987329	0.00167007	normal	0.00522772	-0.244122	normal	--	--	Molecular Function: DNA binding (GO:0003677);; Cellular Component: nucleus (GO:0005634);;	K11649|0.0e+00|csv:101222310|K11649 SWI/SNF related-matrix-associated actin-dependent regulator of chromatin subfamily C | (RefSeq) SWI/SNF complex subunit SWI3A	--	[B]	Chromatin structure and dynamics	SWIRM domain	SWI/SNF complex subunit SWI3A OS=Arabidopsis thaliana OX=3702 GN=SWI3A PE=1 SV=1	B	Chromatin structure and dynamics	SWI/SNF complex subunit SWI3A [Cucumis sativus]
CsaV3_1G000400	0.228369	0.192755	normal	0.832992	-0.0381844	normal	0.194031	0.201207	normal	0.736706	-0.0611783	normal	--	--	Molecular Function: nucleotide binding (GO:0000166);; Biological Process: resolution of meiotic recombination intermediates (GO:0000712);; Biological Process: double-strand break repair via homologous recombination (GO:0000724);; Cellular Component: nucleoplasm (GO:0005654);; Cellular Component: nuclear body (GO:0016604);; Cellular Component: RecQ helicase-Topo III complex (GO:0031422);;	K10990|0.0e+00|csv:101222548|K10990 RecQ-mediated genome instability protein 1 | (RefSeq) recQ-mediated genome instability protein 1 isoform X1	--	--	--	RecQ mediated genome instability protein	RecQ-mediated genome instability protein 1 OS=Arabidopsis thaliana OX=3702 GN=RMI1 PE=1 SV=1	S	Function unknown	recQ-mediated genome instability protein 1 isoform X1 [Cucumis sativus]
CsaV3_1G000410	2.37e-13	-0.813218	normal	3.74e-41	-1.06231	down	1.47e-27	-0.86273	normal	8.52e-23	-1.01635	down	--	--	Cellular Component: integral component of membrane (GO:0016021);;	K17279|1.2e-61|csv:101211404|K17279 receptor expression-enhancing protein 5/6 | (RefSeq) HVA22-like protein e	--	[U]	Intracellular trafficking, secretion, and vesicular transport	TB2/DP1, HVA22 family	HVA22-like protein d OS=Arabidopsis thaliana OX=3702 GN=HVA22D PE=2 SV=1	U	Intracellular trafficking, secretion, and vesicular transport	HVA22-like protein e [Cucumis sativus]
CsaV3_1G000420	9.36e-39	-0.932973	normal	0.000759456	-0.221882	normal	4.24e-34	-0.862417	normal	0.000300001	-0.304471	normal	--	--	Molecular Function: DNA binding (GO:0003677);; Molecular Function: RNA binding (GO:0003723);; Cellular Component: nucleolus (GO:0005730);; Biological Process: ribosomal large subunit biogenesis (GO:0042273);; Biological Process: ribosomal small subunit biogenesis (GO:0042274);;	--	--	[S]	Function unknown	Surfeit locus protein 6	--	S	Function unknown	ribosomal RNA-processing protein 14-C [Cucumis sativus]
CsaV3_1G000430	7.13e-43	-1.65496	down	0.240174	-0.125486	normal	1.89e-31	-1.35829	down	0.00876686	-0.417469	normal	--	--	Biological Process: metal ion transport (GO:0030001);; Molecular Function: metal ion binding (GO:0046872);;	--	--	[P]	Inorganic ion transport and metabolism	Heavy-metal-associated domain	Heavy metal-associated isoprenylated plant protein 7 OS=Arabidopsis thaliana OX=3702 GN=HIPP07 PE=1 SV=1	P	Inorganic ion transport and metabolism	heavy metal-associated isoprenylated plant protein 7 [Cucumis sativus]
CsaV3_1G000440	--	--	--	--	--	--	--	--	--	--	--	--	--	--	--	--	--	--	--	--	--	--	--	hypothetical protein Csa_014116 [Cucumis sativus]
CsaV3_1G000450	1.5e-10	-0.814501	normal	0.497478	0.0888153	normal	2.18e-07	-0.623858	normal	0.491506	-0.110344	normal	--	--	Molecular Function: DNA binding (GO:0003677);; Cellular Component: nucleus (GO:0005634);; Cellular Component: host cell nucleus (GO:0042025);; Molecular Function: metal ion binding (GO:0046872);;	K13415|3.7e-19|mdm:103413440|K13415 protein brassinosteroid insensitive 1 [EC:2.7.10.1 2.7.11.1] | (RefSeq) uncharacterized protein LOC103413440 isoform X1	Plant hormone signal transduction (ko04075)	--	--	SBP domain	Squamosa promoter-binding-like protein 13A OS=Arabidopsis thaliana OX=3702 GN=SPL13A PE=1 SV=1	S	Function unknown	squamosa promoter-binding-like protein 13A [Cucumis sativus]
CsaV3_1G000460	3.57e-14	0.482883	normal	0.00250585	0.196239	normal	1.49e-06	0.276105	normal	1.52e-10	0.386724	normal	[R]	General function prediction only	--	K01726|5.0e-118|csv:101212132|K01726 gamma-carbonic anhydrase [EC:4.2.1.-] | (RefSeq) gamma carbonic anhydrase-like 2, mitochondrial	--	--	--	Bacterial transferase hexapeptide (six repeats)	Gamma carbonic anhydrase-like 2, mitochondrial OS=Arabidopsis thaliana OX=3702 GN=GAMMACAL2 PE=1 SV=1	S	Function unknown	gamma carbonic anhydrase-like 2, mitochondrial [Cucumis sativus]
CsaV3_1G000470	1.02e-30	-1.35956	down	2.01e-69	-1.37053	down	1.05e-47	-1.04981	down	1.76e-59	-1.67386	down	--	--	Cellular Component: integral component of membrane (GO:0016021);;	K11094|1.6e-21|peq:110018477|K11094 U2 small nuclear ribonucleoprotein B'' | (RefSeq) U2 small nuclear ribonucleoprotein B''-like isoform X1	Spliceosome (ko03040)	--	--	Protein of unknown function (DUF3339)	--	S	Function unknown	uncharacterized protein LOC101212373 [Cucumis sativus]
CsaV3_1G000480	0.418827	-0.0682327	normal	0.0194659	-0.181923	normal	0.495	0.0496046	normal	1.1e-05	-0.313395	normal	[T]	Signal transduction mechanisms	Cellular Component: integral component of membrane (GO:0016021);;	K13436|3.3e-13|cam:105851362|K13436 pto-interacting protein 1 [EC:2.7.11.1] | (RefSeq) probable receptor-like protein kinase At2g47060	Plant-pathogen interaction (ko04626)	--	--	CBS domain	CBS domain-containing protein CBSCBSPB4 OS=Arabidopsis thaliana OX=3702 GN=CBSCBSPB4 PE=1 SV=2	S	Function unknown	CBS domain-containing protein CBSCBSPB5 isoform X1 [Cucumis sativus]
CsaV3_1G000490	1.33e-42	-0.876474	normal	0.528218	0.0461085	normal	7.27e-17	-0.633577	normal	0.0160563	-0.208313	normal	[M]	Cell wall/membrane/envelope biogenesis	Molecular Function: phospholipase C activity (GO:0004629);; Biological Process: phospholipid catabolic process (GO:0009395);; Cellular Component: chloroplast (GO:0009507);; Biological Process: gametophyte development (GO:0048229);; Biological Process: root development (GO:0048364);;	K01114|1.1e-308|csv:101212856|K01114 phospholipase C [EC:3.1.4.3] | (RefSeq) non-specific phospholipase C6	Inositol phosphate metabolism (ko00562);; Glycerophospholipid metabolism (ko00564);; Ether lipid metabolism (ko00565)	--	--	Phosphoesterase family	Non-specific phospholipase C6 OS=Arabidopsis thaliana OX=3702 GN=NPC6 PE=2 SV=1	M	Cell wall/membrane/envelope biogenesis	non-specific phospholipase C6 [Cucumis sativus]
CsaV3_1G000500	0.934439	0.0150939	normal	0.514857	-0.1158	normal	0.582373	-0.0835384	normal	0.847686	-0.0346828	normal	--	--	Cellular Component: mediator complex (GO:0016592);;	--	--	--	--	--	Mediator of RNA polymerase II transcription subunit 30 OS=Arabidopsis thaliana OX=3702 GN=MED30 PE=1 SV=1	S	Function unknown	mediator of RNA polymerase II transcription subunit 30 [Cucumis sativus]
CsaV3_1G000510	0.110101	-0.477406	normal	0.102303	0.3997	normal	0.842637	-0.0599792	normal	0.989398	0.0046285	normal	[O]	Posttranslational modification, protein turnover, chaperones	--	K04506|3.0e-29|csat:104734106|K04506 E3 ubiquitin-protein ligase SIAH1 [EC:2.3.2.27] | (RefSeq) E3 ubiquitin-protein ligase SINA-like 7	Ubiquitin mediated proteolysis (ko04120)	--	--	Domain of unknown function (DUF3444)	--	O	Posttranslational modification, protein turnover, chaperones	uncharacterized protein LOC101223022 [Cucumis sativus]
CsaV3_1G000520	0.352838	-0.0992975	normal	0.00203446	0.317261	normal	0.165815	0.162226	normal	0.743299	0.0445719	normal	--	--	Molecular Function: RNA polymerase II core promoter proximal region sequence-specific DNA binding (GO:0000978);; Cellular Component: nucleus (GO:0005634);; Biological Process: regulation of transcription, DNA-templated (GO:0006355);; Molecular Function: protein heterodimerization activity (GO:0046982);;	K08066|2.7e-54|han:110903714|K08066 nuclear transcription factor Y, gamma | (RefSeq) nuclear transcription factor Y subunit C-9	--	[K]	Transcription	Histone-like transcription factor (CBF/NF-Y) and archaeal histone	Nuclear transcription factor Y subunit C-1 OS=Arabidopsis thaliana OX=3702 GN=NFYC1 PE=1 SV=1	B	Chromatin structure and dynamics	nuclear transcription factor Y subunit C-1 [Cucumis sativus]
CsaV3_1G000530	0.0957279	0.721671	normal	0.989146	0.0063853	normal	--	--	--	0.192328	0.442158	normal	--	--	Molecular Function: protein transmembrane transporter activity (GO:0008320);; Molecular Function: P-P-bond-hydrolysis-driven protein transmembrane transporter activity (GO:0015450);; Cellular Component: integral component of membrane (GO:0016021);; Biological Process: posttranslational protein targeting to membrane, translocation (GO:0031204);; Cellular Component: Ssh1 translocon complex (GO:0071…	K07342|2.1e-25|jre:108994290|K07342 protein transport protein SEC61 subunit gamma and related proteins | (RefSeq) protein transport protein Sec61 subunit gamma	Protein export (ko03060);; Protein processing in endoplasmic reticulum (ko04141);; Phagosome (ko04145)	[U]	Intracellular trafficking, secretion, and vesicular transport	SecE/Sec61-gamma subunits of protein translocation complex	Protein transport protein Sec61 subunit gamma OS=Oryza sativa subsp. japonica OX=39947 GN=Os02g0178400 PE=3 SV=1	U	Intracellular trafficking, secretion, and vesicular transport	hypothetical protein Csa_013907, partial [Cucumis sativus]
CsaV3_1G000540	--	--	--	--	--	--	--	--	--	--	--	--	--	--	--	--	--	--	--	--	--	--	--	unknown [Medicago truncatula]
CsaV3_1G000550	0.00233907	0.212152	normal	0.00258369	0.199749	normal	0.000249526	0.239407	normal	0.037001	0.15719	normal	--	--	Cellular Component: nucleus (GO:0005634);; Biological Process: gravitropism (GO:0009630);;	--	--	--	--	--	--	S	Function unknown	hypothetical protein Csa_014379 [Cucumis sativus]
CsaV3_1G000560	0.45986	0.745898	normal	--	--	--	--	--	--	0.813231	0.0364676	normal	[EH]	Amino acid transport and metabolism;; Coenzyme transport and metabolism	Molecular Function: magnesium ion binding (GO:0000287);; Molecular Function: acetolactate synthase activity (GO:0003984);; Cellular Component: acetolactate synthase complex (GO:0005948);; Biological Process: isoleucine biosynthetic process (GO:0009097);; Biological Process: valine biosynthetic process (GO:0009099);; Molecular Function: thiamine pyrophosphate binding (GO:0030976);; Molecular Funct…	K01652|0.0e+00|csv:101213339|K01652 acetolactate synthase I/II/III large subunit [EC:2.2.1.6] | (RefSeq) acetolactate synthase 3, chloroplastic	Valine, leucine and isoleucine biosynthesis (ko00290);; Butanoate metabolism (ko00650);; C5-Branched dibasic acid metabolism (ko00660);; Pantothenate and CoA biosynthesis (ko00770);; 2-Oxocarboxylic acid metabolism (ko01210);; Biosynthesis of amino acids (ko01230)	[EH]	Amino acid transport and metabolism;; Coenzyme transport and metabolism	Thiamine pyrophosphate enzyme, N-terminal TPP binding domain	Acetolactate synthase 3, chloroplastic OS=Brassica napus OX=3708 PE=3 SV=1	--	--	acetolactate synthase 3, chloroplastic [Cucumis sativus]
CsaV3_1G000570	0.40146	0.121975	normal	2.42e-06	-0.571234	normal	0.0247784	-0.313536	normal	0.332912	-0.157348	normal	--	--	Molecular Function: protein binding (GO:0005515);; Cellular Component: cellular_component (GO:0005575);; Cellular Component: intracellular (GO:0005622);; Cellular Component: cell (GO:0005623);; Cellular Component: nucleus (GO:0005634);; Cellular Component: organelle (GO:0043226);; Cellular Component: membrane-bounded organelle (GO:0043227);; Cellular Component: intracellular organelle (GO:0043229…	K14972|4.4e-06|qsu:112038366|K14972 PAX-interacting protein 1 | (RefSeq) mediator of RNA polymerase II transcription subunit 15a-like isoform X1	--	--	--	MYND finger	F-box protein At1g67340 OS=Arabidopsis thaliana OX=3702 GN=At1g67340 PE=1 SV=1	S	Function unknown	F-box protein At1g67340 [Cucumis sativus]
CsaV3_1G000580	0.268314	-0.140216	normal	0.862798	-0.026461	normal	0.303819	0.141255	normal	0.0135767	-0.314793	normal	[T]	Signal transduction mechanisms	Molecular Function: acid phosphatase activity (GO:0003993);; Molecular Function: metal ion binding (GO:0046872);;	K22390|0.0e+00|csv:101214303|K22390 acid phosphatase type 7 | (RefSeq) nucleotide pyrophosphatase/phosphodiesterase	--	[G]	Carbohydrate transport and metabolism	Fn3-like domain from Purple Acid Phosphatase	Probable inactive purple acid phosphatase 27 OS=Arabidopsis thaliana OX=3702 GN=PAP27 PE=2 SV=1	G	Carbohydrate transport and metabolism	nucleotide pyrophosphatase/phosphodiesterase [Cucumis sativus]
CsaV3_1G000590	5.99e-08	0.597184	normal	0.0452958	-0.238631	normal	5.72e-06	0.486471	normal	0.199739	-0.145782	normal	--	--	Cellular Component: nucleus (GO:0005634);; Cellular Component: cytoplasm (GO:0005737);; Biological Process: snRNA import into nucleus (GO:0061015);;	K13151|1.4e-246|csv:101214543|K13151 snurportin-1 | (RefSeq) snurportin-1	RNA transport (ko03013)	[A]	RNA processing and modification	--	--	A	RNA processing and modification	hypothetical protein Csa_013248 [Cucumis sativus]
CsaV3_1G000600	4.48e-29	-0.49077	normal	0.63203	-0.0275326	normal	3.25e-10	-0.349037	normal	0.000960453	-0.183195	normal	[T]	Signal transduction mechanisms	Biological Process: regulation of protein phosphorylation (GO:0001932);; Molecular Function: molecular_function (GO:0003674);; Cellular Component: cellular_component (GO:0005575);; Cellular Component: cell wall (GO:0005618);; Cellular Component: cell (GO:0005623);; Biological Process: biological_process (GO:0008150);; Cellular Component: plant-type cell wall (GO:0009505);; Molecular Function: kin…	--	--	[C]	Energy production and conversion	CBS domain	SNF1-related protein kinase regulatory subunit gamma-1 OS=Arabidopsis thaliana OX=3702 GN=KING1 PE=1 SV=2	C	Energy production and conversion	SNF1-related protein kinase regulatory subunit gamma-1 [Cucumis sativus]
CsaV3_1G000610	--	--	--	--	--	--	--	--	--	--	--	--	--	--	--	--	--	--	--	--	--	--	--	hypothetical protein Csa_013608 [Cucumis sativus]
CsaV3_1G000620	0.223089	-0.0943286	normal	0.020062	-0.209879	normal	0.0165841	-0.254624	normal	0.564588	-0.0655552	normal	--	--	Biological Process: positive regulation of proteasomal ubiquitin-dependent protein catabolic process (GO:0032436);; Cellular Component: Cul4-RING E3 ubiquitin ligase complex (GO:0080008);;	--	--	--	--	Det1 complexing ubiquitin ligase	--	S	Function unknown	uncharacterized protein LOC101215024 [Cucumis sativus]
CsaV3_1G000630	2.62e-21	7.0482	up	--	--	--	--	--	--	0.00014404	1.03842	up	[QV]	Secondary metabolites biosynthesis, transport and catabolism;; Defense mechanisms	Molecular Function: monooxygenase activity (GO:0004497);; Molecular Function: iron ion binding (GO:0005506);; Cellular Component: integral component of membrane (GO:0016021);; Molecular Function: oxidoreductase activity, acting on paired donors, with incorporation or reduction of molecular oxygen (GO:0016705);; Molecular Function: heme binding (GO:0020037);;	K20665|5.3e-295|csv:101202989|K20665 jasmonoyl-L-amino acid 12-hydroxylase [EC:1.14.14.48] | (RefSeq) cytochrome P450 94B3	--	[QI]	Secondary metabolites biosynthesis, transport and catabolism;; Lipid transport and metabolism	Cytochrome P450	Cytochrome P450 94B1 OS=Arabidopsis thaliana OX=3702 GN=CYP94B1 PE=1 SV=1	--	--	cytochrome P450 94B3 [Cucumis sativus]
CsaV3_1G000640	2.92e-13	0.613354	normal	0.00467743	0.278759	normal	0.000171454	0.396286	normal	2.11e-07	0.476484	normal	--	--	Cellular Component: small nucleolar ribonucleoprotein complex (GO:0005732);; Biological Process: rRNA processing (GO:0006364);; Cellular Component: small-subunit processome (GO:0032040);; Cellular Component: Mpp10 complex (GO:0034457);;	K14559|5.0e-267|csv:101215267|K14559 U3 small nucleolar RNA-associated protein MPP10 | (RefSeq) U3 small nucleolar ribonucleoprotein protein MPP10	Ribosome biogenesis in eukaryotes (ko03008)	[A]	RNA processing and modification	Mpp10 protein	--	A	RNA processing and modification	U3 small nucleolar ribonucleoprotein protein MPP10 [Cucumis sativus]
CsaV3_1G000650	4.18e-134	5.42822	up	2.1e-12	-1.96933	down	3.46e-64	2.61057	up	0.000285683	0.409824	normal	--	--	Molecular Function: calcium ion binding (GO:0005509);;	K13448|7.7e-74|csv:101215508|K13448 calcium-binding protein CML | (RefSeq) putative calcium-binding protein CML19	Plant-pathogen interaction (ko04626)	[T]	Signal transduction mechanisms	EF-hand domain pair	Putative calcium-binding protein CML19 OS=Oryza sativa subsp. japonica OX=39947 GN=CML19 PE=3 SV=1	T	Signal transduction mechanisms	hypothetical protein Csa_014061 [Cucumis sativus]
CsaV3_1G000660	6.14e-17	-0.740171	normal	0.803419	-0.0264273	normal	9.53e-05	-0.429147	normal	0.00368176	-0.342983	normal	[J]	Translation, ribosomal structure and biogenesis	--	K13148|4.6e-07|ppp:112282027|K13148 integrator complex subunit 11 [EC:3.1.27.-] | (RefSeq) cleavage and polyadenylation specificity factor subunit 3-II-like isoform X1	--	[A]	RNA processing and modification	Myb/SANT-like DNA-binding domain	Ribonuclease J OS=Arabidopsis thaliana OX=3702 GN=RNJ PE=1 SV=1	--	--	ribonuclease J isoform X2 [Cucumis sativus]
CsaV3_1G000670	0.000666222	0.152509	normal	1.94e-78	0.883614	normal	3.52e-193	1.50637	up	8.67e-24	-0.48038	normal	[E]	Amino acid transport and metabolism	Biological Process: urea cycle (GO:0000050);; Biological Process: argininosuccinate metabolic process (GO:0000053);; Molecular Function: argininosuccinate synthase activity (GO:0004055);; Molecular Function: ATP binding (GO:0005524);; Cellular Component: cytoplasm (GO:0005737);; Biological Process: arginine biosynthetic process (GO:0006526);;	K01940|7.9e-241|csv:101215982|K01940 argininosuccinate synthase [EC:6.3.4.5] | (RefSeq) argininosuccinate synthase, chloroplastic	Arginine biosynthesis (ko00220);; Alanine, aspartate and glutamate metabolism (ko00250);; Biosynthesis of amino acids (ko01230)	[E]	Amino acid transport and metabolism	Arginosuccinate synthase	Argininosuccinate synthase, chloroplastic OS=Arabidopsis thaliana OX=3702 GN=At4g24830 PE=1 SV=3	E	Amino acid transport and metabolism	argininosuccinate synthase, chloroplastic [Cucumis sativus]
CsaV3_1G000680	1.33e-29	0.441774	normal	4e-10	0.264021	normal	1.15e-22	0.461815	normal	3.48e-07	0.22847	normal	[J]	Translation, ribosomal structure and biogenesis	Molecular Function: snoRNA binding (GO:0030515);; Cellular Component: box C/D snoRNP complex (GO:0031428);; Cellular Component: small-subunit processome (GO:0032040);;	K14564|4.1e-269|csv:101216223|K14564 nucleolar protein 56 | (RefSeq) nucleolar protein 56	Ribosome biogenesis in eukaryotes (ko03008)	[AJ]	RNA processing and modification;; Translation, ribosomal structure and biogenesis	snoRNA binding domain, fibrillarin	Probable nucleolar protein 5-2 OS=Arabidopsis thaliana OX=3702 GN=NOP5-2 PE=1 SV=1	--	--	nucleolar protein 56 [Cucumis sativus]
CsaV3_1G000690	0.22023	0.266423	normal	9.68e-07	0.919276	normal	0.385961	0.240508	normal	0.000128385	0.87729	normal	[F]	Nucleotide transport and metabolism	Molecular Function: adenylate kinase activity (GO:0004017);; Molecular Function: ATP binding (GO:0005524);; Cellular Component: cytoplasm (GO:0005737);; Cellular Component: mitochondrion (GO:0005739);; Biological Process: purine nucleotide metabolic process (GO:0006163);; Biological Process: nucleoside diphosphate metabolic process (GO:0009132);;	K00939|5.4e-136|csv:101216714|K00939 adenylate kinase [EC:2.7.4.3] | (RefSeq) adenylate kinase 4	Purine metabolism (ko00230);; Thiamine metabolism (ko00730)	[F]	Nucleotide transport and metabolism	Adenylate kinase	Adenylate kinase 4 OS=Oryza sativa subsp. japonica OX=39947 GN=ADK-B PE=2 SV=1	F	Nucleotide transport and metabolism	adenylate kinase 4 [Cucumis sativus]
CsaV3_1G000700	1.6e-95	0.878434	normal	3.29e-05	-0.212862	normal	8.85e-22	0.486184	normal	0.000414618	0.16247	normal	[E]	Amino acid transport and metabolism	Cellular Component: cytoplasm (GO:0005737);; Molecular Function: zinc ion binding (GO:0008270);; Molecular Function: metalloaminopeptidase activity (GO:0070006);;	K01267|1.0e-276|csv:101216468|K01267 aspartyl aminopeptidase [EC:3.4.11.21] | (RefSeq) probable aspartyl aminopeptidase	--	[E]	Amino acid transport and metabolism	Aminopeptidase I zinc metalloprotease (M18)	Probable aspartyl aminopeptidase OS=Ricinus communis OX=3988 GN=RCOM_1506700 PE=2 SV=2	E	Amino acid transport and metabolism	hypothetical protein Csa_013168 [Cucumis sativus]
CsaV3_1G000710	0.0303464	0.887262	normal	1.32e-07	-1.45003	down	0.0985462	-0.502294	normal	0.460862	-0.249362	normal	[E]	Amino acid transport and metabolism	Cellular Component: cytoplasm (GO:0005737);; Molecular Function: zinc ion binding (GO:0008270);; Molecular Function: metalloaminopeptidase activity (GO:0070006);;	K01267|1.4e-278|csv:101216946|K01267 aspartyl aminopeptidase [EC:3.4.11.21] | (RefSeq) probable aspartyl aminopeptidase	--	[E]	Amino acid transport and metabolism	Aminopeptidase I zinc metalloprotease (M18)	Probable aspartyl aminopeptidase OS=Ricinus communis OX=3988 GN=RCOM_1506700 PE=2 SV=2	E	Amino acid transport and metabolism	probable aspartyl aminopeptidase [Cucumis sativus]
CsaV3_1G000720	1.72e-18	1.59493	up	3.52e-14	-1.30332	down	1.21e-09	0.837033	normal	5.91e-06	-0.611772	normal	--	--	Cellular Component: vacuolar membrane (GO:0005774);; Cellular Component: plasma membrane (GO:0005886);; Biological Process: mitochondrial pyruvate transport (GO:0006850);; Biological Process: regulation of stomatal movement (GO:0010119);; Cellular Component: integral component of mitochondrial inner membrane (GO:0031305);; Molecular Function: pyruvate transmembrane transporter activity (GO:005083…	K22138|6.7e-56|csv:101217186|K22138 mitochondrial pyruvate carrier 1 | (RefSeq) mitochondrial pyruvate carrier 1	--	[S]	Function unknown	Mitochondrial pyruvate carriers	Mitochondrial pyruvate carrier 1 OS=Arabidopsis thaliana OX=3702 GN=MPC1 PE=3 SV=1	C	Energy production and conversion	mitochondrial pyruvate carrier 1 [Cucumis sativus]
CsaV3_1G000730	0.986173	0.00169494	normal	0.0057948	-0.25776	normal	0.180572	-0.117809	normal	0.0507413	-0.155386	normal	--	--	Biological Process: response to acid chemical (GO:0001101);; Molecular Function: protein binding (GO:0005515);; Cellular Component: cellular_component (GO:0005575);; Cellular Component: intracellular (GO:0005622);; Cellular Component: cell (GO:0005623);; Cellular Component: nucleus (GO:0005634);; Biological Process: regulation of transcription, DNA-templated (GO:0006355);; Biological Process: res…	K05356|7.8e-40|gra:105798922|K05356 all-trans-nonaprenyl-diphosphate synthase [EC:2.5.1.84 2.5.1.85] | (RefSeq) solanesyl diphosphate synthase 1-like	Terpenoid backbone biosynthesis (ko00900)	[K]	Transcription	Bromodomain	Transcription factor GTE10 OS=Arabidopsis thaliana OX=3702 GN=GTE10 PE=1 SV=2	K	Transcription	transcription factor GTE10 isoform X2 [Cucumis sativus]
CsaV3_1G000740	5.29e-12	-0.372181	normal	0.444992	-0.0487654	normal	8.95e-07	-0.323526	normal	0.12581	-0.111776	normal	--	--	Molecular Function: nucleic acid binding (GO:0003676);; Cellular Component: chloroplast (GO:0009507);; Cellular Component: plastid chromosome (GO:0009508);;	--	--	--	--	--	Protein PLASTID TRANSCRIPTIONALLY ACTIVE 10 OS=Arabidopsis thaliana OX=3702 GN=PTAC10 PE=1 SV=1	S	Function unknown	hypothetical protein Csa_013931 [Cucumis sativus]
CsaV3_1G000750	0.158869	0.279671	normal	0.683503	0.0910689	normal	0.00313496	0.540515	normal	0.379239	-0.170822	normal	--	--	Molecular Function: protein binding (GO:0005515);;	K00423|1.9e-41|egr:104451286|K00423 L-ascorbate oxidase [EC:1.10.3.3] | (RefSeq) LOW QUALITY PROTEIN: L-ascorbate oxidase	Ascorbate and aldarate metabolism (ko00053)	--	--	FBD	FBD-associated F-box protein At5g56370 OS=Arabidopsis thaliana OX=3702 GN=At5g56370 PE=2 SV=1	S	Function unknown	putative FBD-associated F-box protein At5g56700 isoform X1 [Cucumis sativus]
CsaV3_1G000760	5.1e-08	0.210442	normal	6.06e-05	0.189949	normal	1.63e-07	0.340604	normal	0.546025	0.0443751	normal	--	--	Cellular Component: 1,3-beta-D-glucan synthase complex (GO:0000148);; Molecular Function: 1,3-beta-D-glucan synthase activity (GO:0003843);; Cellular Component: plasma membrane (GO:0005886);; Biological Process: (1->3)-beta-D-glucan biosynthetic process (GO:0006075);; Cellular Component: integral component of membrane (GO:0016021);; Molecular Function: glucosyltransferase activity (GO:0046527);;	K11000|0.0e+00|csv:101217890|K11000 callose synthase [EC:2.4.1.-] | (RefSeq) callose synthase 10 isoform X2	--	[M]	Cell wall/membrane/envelope biogenesis	1,3-beta-glucan synthase component	Callose synthase 10 OS=Arabidopsis thaliana OX=3702 GN=CALS10 PE=2 SV=5	M	Cell wall/membrane/envelope biogenesis	callose synthase 10 isoform X2 [Cucumis sativus]
CsaV3_1G000770	--	--	--	--	--	--	--	--	--	--	--	--	[H]	Coenzyme transport and metabolism	Molecular Function: catalytic activity (GO:0003824);;	K01598|4.6e-114|csv:101203462|K01598 phosphopantothenoylcysteine decarboxylase [EC:4.1.1.36] | (RefSeq) probable phosphopantothenoylcysteine decarboxylase	Pantothenate and CoA biosynthesis (ko00770)	[PD]	Inorganic ion transport and metabolism;; Cell cycle control, cell division, chromosome partitioning	Flavoprotein	Probable phosphopantothenoylcysteine decarboxylase OS=Arabidopsis thaliana OX=3702 GN=HAL3B PE=2 SV=2	--	--	probable phosphopantothenoylcysteine decarboxylase [Cucumis sativus]
CsaV3_1G000780	0.0213991	0.231289	normal	0.0933349	-0.168813	normal	1.49e-05	-0.485429	normal	5.05e-06	0.518407	normal	[F]	Nucleotide transport and metabolism	Molecular Function: purine nucleobase transmembrane transporter activity (GO:0005345);; Cellular Component: plasma membrane (GO:0005886);; Biological Process: adenine transport (GO:0015853);; Biological Process: guanine transport (GO:0015854);; Cellular Component: integral component of membrane (GO:0016021);;	K06901|1.8e-304|csv:101203712|K06901 adenine/guanine/hypoxanthine permease | (RefSeq) adenine/guanine permease AZG2	--	--	--	Permease family	Adenine/guanine permease AZG2 OS=Arabidopsis thaliana OX=3702 GN=AZG2 PE=2 SV=1	S	Function unknown	adenine/guanine permease AZG2 [Cucumis sativus]
CsaV3_1G000790	0.607699	0.0446748	normal	0.0049581	0.240075	normal	0.109739	-0.159518	normal	2.56e-06	0.425315	normal	--	--	--	K12872|3.4e-36|smo:SELMODRAFT_425040|K12872 pre-mRNA-splicing factor RBM22/SLT11 | (RefSeq) hypothetical protein	Spliceosome (ko03040)	[R]	General function prediction only	Galactose oxidase, central domain	--	S	Function unknown	kelch domain-containing protein 4 isoform X2 [Cucumis sativus]
CsaV3_1G000800	0.491413	0.0873285	normal	0.00256319	-0.317656	normal	0.410552	-0.0962556	normal	0.257367	-0.150314	normal	--	--	Cellular Component: integral component of membrane (GO:0016021);;	--	--	--	--	--	--	S	Function unknown	uncharacterized protein LOC101218367 isoform X2 [Cucumis sativus]
CsaV3_1G000810	--	--	--	--	--	--	--	--	--	--	--	--	[H]	Coenzyme transport and metabolism	Molecular Function: coproporphyrinogen oxidase activity (GO:0004109);; Cellular Component: cytoplasm (GO:0005737);; Biological Process: porphyrin-containing compound biosynthetic process (GO:0006779);; Molecular Function: 4 iron, 4 sulfur cluster binding (GO:0051539);;	K07739|6.2e-189|zju:107418157|K07739 elongator complex protein 3 [EC:2.3.1.48] | (RefSeq) elongator complex protein 3	--	--	--	Radical SAM superfamily	--	H	Coenzyme transport and metabolism	uncharacterized protein LOC101218601 [Cucumis sativus]
CsaV3_1G000820	0.14942	-0.0808223	normal	0.0996577	-0.0997627	normal	1.28e-10	-0.392147	normal	0.0017705	0.194847	normal	[KB]	Transcription;; Chromatin structure and dynamics	Biological Process: tRNA wobble base 5-methoxycarbonylmethyl-2-thiouridinylation (GO:0002926);; Cellular Component: nucleus (GO:0005634);; Cellular Component: cytoplasm (GO:0005737);; Molecular Function: N-acetyltransferase activity (GO:0008080);; Cellular Component: Elongator holoenzyme complex (GO:0033588);; Molecular Function: metal ion binding (GO:0046872);; Molecular Function: iron-sulfur cl…	K07739|0.0e+00|csv:101218839|K07739 elongator complex protein 3 [EC:2.3.1.48] | (RefSeq) elongator complex protein 3	--	[BK]	Chromatin structure and dynamics;; Transcription	Radical_SAM C-terminal domain	Elongator complex protein 3 OS=Arabidopsis thaliana OX=3702 GN=HAG3 PE=1 SV=1	--	--	elongator complex protein 3 [Cucumis sativus]
CsaV3_1G000830	2e-07	-0.968954	normal	0.00379838	-0.392478	normal	0.00093522	-0.483232	normal	4.95e-06	-0.843187	normal	[GR]	Carbohydrate transport and metabolism;; General function prediction only	Molecular Function: hydrolase activity (GO:0016787);;	K20884|3.3e-13|thj:104812699|K20884 riboflavin kinase / FMN hydrolase [EC:2.7.1.26 3.1.3.102] | (RefSeq) bifunctional riboflavin kinase/FMN phosphatase	Riboflavin metabolism (ko00740)	[R]	General function prediction only	Haloacid dehalogenase-like hydrolase	CBBY-like protein OS=Arabidopsis thaliana OX=3702 GN=CBBY PE=1 SV=1	S	Function unknown	CBBY-like protein [Cucumis sativus]
CsaV3_1G000840	2.68e-07	-0.574377	normal	0.0367373	0.253836	normal	0.00236426	-0.376065	normal	0.751898	0.0459316	normal	--	--	Molecular Function: transferase activity, transferring acyl groups other than amino-acyl groups (GO:0016747);;	K13065|1.7e-177|cpep:111792678|K13065 shikimate O-hydroxycinnamoyltransferase [EC:2.3.1.133] | (RefSeq) vinorine synthase-like	Phenylpropanoid biosynthesis (ko00940);; Flavonoid biosynthesis (ko00941);; Stilbenoid, diarylheptanoid and gingerol biosynthesis (ko00945)	--	--	Transferase family	Stemmadenine O-acetyltransferase OS=Catharanthus roseus OX=4058 GN=SAT PE=1 SV=1	S	Function unknown	stemmadenine O-acetyltransferase [Cucumis sativus]
CsaV3_1G000850	0.00199082	-0.351212	normal	2.04e-05	0.38692	normal	0.0771747	-0.197553	normal	0.112733	0.216747	normal	--	--	--	K14494|4.9e-59|dzi:111318061|K14494 DELLA protein | (RefSeq) DELLA protein GAIP-B-like	Plant hormone signal transduction (ko04075)	--	--	GRAS domain family	GRAS family protein RAD1 OS=Medicago truncatula OX=3880 GN=RAD1 PE=1 SV=1	K	Transcription	GRAS family protein RAM1 [Cucumis sativus]
CsaV3_1G000860	2.95e-57	1.06048	up	0.63543	-0.0473134	normal	3.6e-29	0.809992	normal	0.00239717	0.18591	normal	[O]	Posttranslational modification, protein turnover, chaperones	Cellular Component: cytoplasm (GO:0005737);; Molecular Function: peptide-methionine (S)-S-oxide reductase activity (GO:0008113);; Biological Process: cellular response to oxidative stress (GO:0034599);; Molecular Function: L-methionine-(S)-S-oxide reductase activity (GO:0036456);;	K07304|4.2e-112|csv:101219789|K07304 peptide-methionine (S)-S-oxide reductase [EC:1.8.4.11] | (RefSeq) peptide methionine sulfoxide reductase	--	[O]	Posttranslational modification, protein turnover, chaperones	Peptide methionine sulfoxide reductase	Peptide methionine sulfoxide reductase OS=Fragaria ananassa OX=3747 PE=2 SV=2	O	Posttranslational modification, protein turnover, chaperones	peptide methionine sulfoxide reductase [Cucumis sativus]
CsaV3_1G000870	3.24e-08	-0.750746	normal	0.497273	0.0915589	normal	1.56e-05	-0.569151	normal	0.58838	-0.0979282	normal	[R]	General function prediction only	Biological Process: autophagosome assembly (GO:0000045);; Cellular Component: autophagosome membrane (GO:0000421);;	K17890|5.1e-290|csv:101219308|K17890 autophagy-related protein 16-1 | (RefSeq) autophagy-related protein 16	Autophagy - other (ko04136)	[R]	General function prediction only	WD domain, G-beta repeat	Autophagy-related protein 16 OS=Arabidopsis thaliana OX=3702 GN=ATG16 PE=1 SV=1	S	Function unknown	autophagy-related protein 16 [Cucumis sativus]
CsaV3_1G000880	0.204328	-0.164053	normal	0.990512	-0.00191963	normal	4.1e-05	-0.528862	normal	0.00989327	0.338564	normal	[T]	Signal transduction mechanisms	--	K01076|1.9e-177|csv:101220027|K01076 abhydrolase domain-containing protein 17 [EC:3.1.2.22] | (RefSeq) alpha/beta hydrolase domain-containing protein 17B	--	[R]	General function prediction only	Serine aminopeptidase, S33	--	S	Function unknown	alpha/beta hydrolase domain-containing protein 17B [Cucumis sativus]
CsaV3_1G000890	--	--	--	--	--	--	--	--	--	--	--	--	--	--	Molecular Function: protein binding (GO:0005515);;	K14855|1.6e-11|cic:CICLE_v10015115mg|K14855 ribosome assembly protein 4 | (RefSeq) hypothetical protein	--	[R]	General function prediction only	WD domain, G-beta repeat	--	S	Function unknown	protein JINGUBANG [Cucumis sativus]
CsaV3_1G000900	0	2.36478	up	7.1e-05	0.308414	normal	8.48e-284	2.25692	up	1.06e-12	0.400329	normal	--	--	Biological Process: resolution of meiotic recombination intermediates (GO:0000712);; Biological Process: DNA repair (GO:0006281);; Biological Process: replication fork processing (GO:0031297);; Cellular Component: Fanconi anaemia nuclear complex (GO:0043240);; Biological Process: kinetochore assembly (GO:0051382);; Cellular Component: FANCM-MHF complex (GO:0071821);;	K15360|1.5e-52|csv:101220269|K15360 centromere protein X | (RefSeq) protein MHF2 homolog isoform X1	--	--	--	CENP-S associating Centromere protein X	Protein MHF2 homolog OS=Arabidopsis thaliana OX=3702 GN=MHF2 PE=3 SV=1	S	Function unknown	protein MHF2 homolog isoform X2 [Cucumis sativus]
CsaV3_1G000910	--	--	--	--	--	--	--	--	--	--	--	--	[T]	Signal transduction mechanisms	Molecular Function: protein serine/threonine kinase activity (GO:0004674);; Molecular Function: ATP binding (GO:0005524);; Cellular Component: plasma membrane (GO:0005886);; Cellular Component: integral component of membrane (GO:0016021);; Biological Process: protein autophosphorylation (GO:0046777);;	K13415|2.1e-54|pda:103720660|K13415 protein brassinosteroid insensitive 1 [EC:2.7.10.1 2.7.11.1] | (RefSeq) brassinosteroid LRR receptor kinase BRI1-like	Plant hormone signal transduction (ko04075)	--	--	Protein kinase domain	Leucine-rich repeat receptor-like serine/threonine/tyrosine-protein kinase SOBIR1 OS=Arabidopsis thaliana OX=3702 GN=SOBIR1 PE=1 SV=1	T	Signal transduction mechanisms	leucine-rich repeat receptor-like serine/threonine/tyrosine-protein kinase SOBIR1 [Cucumis sativus]
CsaV3_1G000920	1.67e-07	-1.26037	down	1.08e-05	0.943208	normal	0.139459	-0.444681	normal	0.591848	0.169327	normal	--	--	Biological Process: phloem development (GO:0010088);;	--	--	--	--	Sieve element occlusion N-terminus	Protein SIEVE ELEMENT OCCLUSION B OS=Arabidopsis thaliana OX=3702 GN=SEOB PE=1 SV=1	S	Function unknown	protein SIEVE ELEMENT OCCLUSION B isoform X2 [Cucumis sativus]
CsaV3_1G000930	0.000163293	0.330701	normal	0.0437593	-0.180381	normal	0.102034	0.138276	normal	0.964887	-0.00507922	normal	[O]	Posttranslational modification, protein turnover, chaperones	Molecular Function: protein-L-isoaspartate (D-aspartate) O-methyltransferase activity (GO:0004719);; Cellular Component: cytoplasm (GO:0005737);;	K00573|3.1e-173|csv:101220740|K00573 protein-L-isoaspartate(D-aspartate) O-methyltransferase [EC:2.1.1.77] | (RefSeq) protein-L-isoaspartate O-methyltransferase 1 isoform X1	--	[O]	Posttranslational modification, protein turnover, chaperones	Protein-L-isoaspartate(D-aspartate) O-methyltransferase (PCMT)	Protein-L-isoaspartate O-methyltransferase 1 OS=Arabidopsis thaliana OX=3702 GN=PIMT1 PE=1 SV=3	O	Posttranslational modification, protein turnover, chaperones	protein-L-isoaspartate O-methyltransferase 1 isoform X1 [Cucumis sativus]
CsaV3_1G000940	7.31e-06	-0.244144	normal	0.00143171	-0.191153	normal	5.26e-05	-0.23805	normal	0.000126074	-0.212155	normal	[J]	Translation, ribosomal structure and biogenesis	Molecular Function: RNA binding (GO:0003723);; Molecular Function: mRNA binding (GO:0003729);; Cellular Component: chloroplast (GO:0009507);; Cellular Component: chloroplast thylakoid membrane (GO:0009535);; Biological Process: regulation of RNA metabolic process (GO:0051252);; Biological Process: chloroplast rRNA processing (GO:1901259);; Cellular Component: ribonucleoprotein complex (GO:1990904…	K11294|5.4e-184|csv:101221130|K11294 nucleolin | (RefSeq) 28 kDa ribonucleoprotein, chloroplastic	--	[R]	General function prediction only	RNA recognition motif. (a.k.a. RRM, RBD, or RNP domain)	28 kDa ribonucleoprotein, chloroplastic OS=Nicotiana sylvestris OX=4096 PE=1 SV=1	A	RNA processing and modification	28 kDa ribonucleoprotein, chloroplastic [Cucumis sativus]
CsaV3_1G000950	1.29e-106	0.904047	normal	5.21e-43	0.63231	normal	6.21e-64	0.839336	normal	3.8e-53	0.680995	normal	[G]	Carbohydrate transport and metabolism	Molecular Function: transferase activity, transferring glycosyl groups (GO:0016757);;	K06617|5.5e-230|aly:9314227|K06617 raffinose synthase [EC:2.4.1.82] | (RefSeq) probable galactinol--sucrose galactosyltransferase 2	Galactose metabolism (ko00052)	--	--	Raffinose synthase or seed imbibition protein Sip1	Probable galactinol--sucrose galactosyltransferase 2 OS=Arabidopsis thaliana OX=3702 GN=RFS2 PE=2 SV=2	S	Function unknown	probable galactinol--sucrose galactosyltransferase 2 [Cucumis sativus]
CsaV3_1G000960	0.00107436	0.562681	normal	0.0785376	-0.321766	normal	0.0740533	0.310335	normal	0.594566	-0.0983448	normal	--	--	--	--	--	--	--	Glyoxal oxidase N-terminus	Aldehyde oxidase GLOX1 OS=Arabidopsis thaliana OX=3702 GN=GLOX1 PE=2 SV=1	S	Function unknown	aldehyde oxidase GLOX [Cucumis sativus]
CsaV3_1G000970	0.38762	-0.0817465	normal	0.0579859	-0.184723	normal	0.871015	-0.01784	normal	0.00436148	-0.26253	normal	--	--	Molecular Function: molecular_function (GO:0003674);; Molecular Function: catalytic activity (GO:0003824);; Molecular Function: ubiquitin-protein transferase activity (GO:0004842);; Cellular Component: cellular_component (GO:0005575);; Cellular Component: intracellular (GO:0005622);; Cellular Component: cell (GO:0005623);; Cellular Component: nucleus (GO:0005634);; Cellular Component: plasma memb…	K16280|2.3e-152|csv:101221610|K16280 E3 ubiquitin-protein ligase RGLG [EC:2.3.2.27] | (RefSeq) E3 ubiquitin-protein ligase RGLG2	--	[T]	Signal transduction mechanisms	Copine	E3 ubiquitin-protein ligase RGLG2 OS=Arabidopsis thaliana OX=3702 GN=RGLG2 PE=1 SV=1	O	Posttranslational modification, protein turnover, chaperones	hypothetical protein Csa_014378 [Cucumis sativus]
CsaV3_1G000980	0.456315	-0.0902805	normal	0.0456584	-0.215882	normal	0.679943	-0.0476062	normal	0.0187296	-0.271196	normal	--	--	Molecular Function: molecular_function (GO:0003674);; Molecular Function: catalytic activity (GO:0003824);; Molecular Function: ubiquitin-protein transferase activity (GO:0004842);; Cellular Component: cellular_component (GO:0005575);; Cellular Component: intracellular (GO:0005622);; Cellular Component: cell (GO:0005623);; Cellular Component: nucleus (GO:0005634);; Cellular Component: plasma memb…	K16280|8.2e-79|csv:101221610|K16280 E3 ubiquitin-protein ligase RGLG [EC:2.3.2.27] | (RefSeq) E3 ubiquitin-protein ligase RGLG2	--	[T]	Signal transduction mechanisms	Copine	E3 ubiquitin-protein ligase RGLG2 OS=Arabidopsis thaliana OX=3702 GN=RGLG2 PE=1 SV=1	O	Posttranslational modification, protein turnover, chaperones	hypothetical protein Csa_013722 [Cucumis sativus]
CsaV3_1G000990	1.1e-07	-0.629501	normal	0.0120182	-0.265806	normal	0.000651037	-0.404558	normal	0.000194637	-0.493016	normal	--	--	Cellular Component: chloroplast (GO:0009507);;	--	--	--	--	Rhodanese-like domain	Rhodanese-like domain-containing protein 11, chloroplastic OS=Arabidopsis thaliana OX=3702 GN=STR11 PE=2 SV=1	S	Function unknown	rhodanese-like domain-containing protein 11, chloroplastic [Cucumis sativus]
CsaV3_1G001000	4.45e-28	1.83974	up	4.42e-12	-1.17529	down	6.72e-24	1.34639	up	8.16e-09	-0.73805	normal	--	--	Molecular Function: protein binding (GO:0005515);;	K03122|5.6e-06|mdm:114825099|K03122 transcription initiation factor TFIIA large subunit | (RefSeq) uncharacterized protein LOC114825099	Basal transcription factors (ko03022)	--	--	PB1 domain	--	S	Function unknown	uncharacterized protein LOC101222072 [Cucumis sativus]
CsaV3_1G001010	8.37e-08	3.08776	up	--	--	--	1.11e-11	2.81158	up	0.0526674	-0.557056	normal	--	--	Cellular Component: integral component of membrane (GO:0016021);;	--	--	--	--	--	--	--	--	hypothetical protein Csa_013781 [Cucumis sativus]
CsaV3_1G001020	0.55825	-0.0558505	normal	0.00137641	0.286593	normal	0.177601	-0.131518	normal	0.00017848	0.345393	normal	--	--	Molecular Function: protein binding (GO:0005515);; Cellular Component: cellular_component (GO:0005575);; Cellular Component: intracellular (GO:0005622);; Cellular Component: cell (GO:0005623);; Cellular Component: cytoplasm (GO:0005737);; Cellular Component: plasma membrane (GO:0005886);; Cellular Component: adherens junction (GO:0005912);; Biological Process: transport (GO:0006810);; Biological …	--	--	[R]	General function prediction only	Leucine rich repeat	Plant intracellular Ras-group-related LRR protein 1 OS=Arabidopsis thaliana OX=3702 GN=PIRL1 PE=2 SV=1	S	Function unknown	plant intracellular Ras-group-related LRR protein 9 [Cucumis sativus]
CsaV3_1G001030	--	--	--	--	--	--	--	--	--	--	--	--	--	--	Molecular Function: antiporter activity (GO:0015297);; Cellular Component: membrane (GO:0016020);; Cellular Component: integral component of membrane (GO:0016021);; Molecular Function: transmembrane transporter activity (GO:0022857);; Molecular Function: xenobiotic transporter activity (GO:0042910);;	K03327|2.0e-78|csv:101222547|K03327 multidrug resistance protein, MATE family | (RefSeq) protein DETOXIFICATION 16	--	[R]	General function prediction only	MatE	Protein DETOXIFICATION 16 OS=Arabidopsis thaliana OX=3702 GN=DTX16 PE=2 SV=1	V	Defense mechanisms	hypothetical protein Csa_013318 [Cucumis sativus]
CsaV3_1G001040	--	--	--	--	--	--	--	--	--	--	--	--	--	--	Molecular Function: antiporter activity (GO:0015297);; Cellular Component: membrane (GO:0016020);; Cellular Component: integral component of membrane (GO:0016021);; Molecular Function: transmembrane transporter activity (GO:0022857);; Molecular Function: xenobiotic transporter activity (GO:0042910);;	K03327|6.8e-56|cmo:103502367|K03327 multidrug resistance protein, MATE family | (RefSeq) protein DETOXIFICATION 16-like	--	[R]	General function prediction only	MatE	Protein DETOXIFICATION 16 OS=Arabidopsis thaliana OX=3702 GN=DTX16 PE=2 SV=1	V	Defense mechanisms	hypothetical protein Csa_013462 [Cucumis sativus]
CsaV3_1G001050	1.99e-15	-1.32541	down	0.226567	0.153457	normal	2.47e-16	-1.12173	down	0.812608	-0.0590184	normal	[V]	Defense mechanisms	Molecular Function: antiporter activity (GO:0015297);; Cellular Component: membrane (GO:0016020);; Cellular Component: integral component of membrane (GO:0016021);; Molecular Function: transmembrane transporter activity (GO:0022857);; Molecular Function: xenobiotic transporter activity (GO:0042910);;	K03327|7.4e-278|csv:101222547|K03327 multidrug resistance protein, MATE family | (RefSeq) protein DETOXIFICATION 16	--	[R]	General function prediction only	MatE	Protein DETOXIFICATION 16 OS=Arabidopsis thaliana OX=3702 GN=DTX16 PE=2 SV=1	V	Defense mechanisms	protein DETOXIFICATION 16 [Cucumis sativus]
CsaV3_1G001060	--	--	--	--	--	--	--	--	--	--	--	--	--	--	--	--	--	--	--	--	--	--	--	hypothetical protein Csa_013504 [Cucumis sativus]
CsaV3_1G001070	4.55e-14	0.592546	normal	0.10105	0.162537	normal	2.79e-07	0.458803	normal	0.000275967	0.279863	normal	--		Molecular Function: protein serine/threonine kinase activity (GO:0004674);; Molecular Function: ATP binding (GO:0005524);;	K04427|2.3e-71|lang:109331017|K04427 mitogen-activated protein kinase kinase kinase 7 [EC:2.7.11.25] | (RefSeq) serine/threonine-protein kinase HT1-like	--	[T]	Signal transduction mechanisms	Protein tyrosine and serine/threonine kinase	Serine/threonine-protein kinase STY13 OS=Arabidopsis thaliana OX=3702 GN=STY13 PE=1 SV=2	T	Signal transduction mechanisms	PREDICTED: serine/threonine-protein kinase HT1 [Cucumis melo]
CsaV3_1G001080	0.17724	0.35066	normal	0.188252	0.347303	normal	0.0849356	0.437327	normal	0.2665	0.260591	normal	--	--	Molecular Function: zinc ion binding (GO:0008270);; Biological Process: RNA modification (GO:0009451);; Cellular Component: intracellular membrane-bounded organelle (GO:0043231);;	K22733|3.5e-140|cit:102612526|K22733 magnesium transporter | (RefSeq) uncharacterized protein LOC102612526	--	[R]	General function prediction only	PPR repeat	Pentatricopeptide repeat-containing protein At1g08070, chloroplastic OS=Arabidopsis thaliana OX=3702 GN=PCMP-H12 PE=2 SV=1	S	Function unknown	pentatricopeptide repeat-containing protein At1g08070, chloroplastic [Cucumis sativus]
CsaV3_1G001090	0.0204493	0.2783	normal	8.06e-05	0.496524	normal	0.0104496	0.346878	normal	0.000635901	0.413903	normal	--	--	Cellular Component: mitochondrion (GO:0005739);; Biological Process: RNA splicing (GO:0008380);;	--	--	[R]	General function prediction only	PPR repeat family	Pentatricopeptide repeat-containing protein At3g48250, chloroplastic OS=Arabidopsis thaliana OX=3702 GN=At3g48250 PE=2 SV=1	S	Function unknown	pentatricopeptide repeat-containing protein At3g48250, chloroplastic [Cucumis sativus]
CsaV3_1G001100	--	--	--	--	--	--	--	--	--	--	--	--	[H]	Coenzyme transport and metabolism	Molecular Function: pantoate-beta-alanine ligase activity (GO:0004592);; Biological Process: pantothenate biosynthetic process (GO:0015940);;	K01918|6.2e-21|cmos:111437399|K01918 pantoate--beta-alanine ligase [EC:6.3.2.1] | (RefSeq) pantoate--beta-alanine ligase-like	beta-Alanine metabolism (ko00410);; Pantothenate and CoA biosynthesis (ko00770)	[H]	Coenzyme transport and metabolism	Pantoate-beta-alanine ligase	Pantoate--beta-alanine ligase OS=Arabidopsis thaliana OX=3702 GN=At5g48840 PE=1 SV=1	H	Coenzyme transport and metabolism	hypothetical protein Csa_013627, partial [Cucumis sativus]
CsaV3_1G001110	0.50246	0.0402277	normal	6.84e-05	-0.235922	normal	6.02e-06	0.271029	normal	6.04e-18	-0.480342	normal	[J]	Translation, ribosomal structure and biogenesis	Molecular Function: translation elongation factor activity (GO:0003746);; Molecular Function: GTPase activity (GO:0003924);; Molecular Function: GTP binding (GO:0005525);;	K02358|1.2e-259|csv:101202988|K02358 elongation factor Tu | (RefSeq) elongation factor Tu, chloroplastic	Plant-pathogen interaction (ko04626)	[J]	Translation, ribosomal structure and biogenesis	Elongation factor Tu GTP binding domain	Elongation factor Tu, chloroplastic OS=Glycine max OX=3847 GN=TUFA PE=3 SV=1	J	Translation, ribosomal structure and biogenesis	elongation factor Tu, chloroplastic [Cucumis sativus]
CsaV3_1G001120	1.28e-87	-2.66834	down	0.00106608	-0.282432	normal	5.21e-17	-0.814493	normal	3.46e-46	-2.05818	down	[QV]	Secondary metabolites biosynthesis, transport and catabolism;; Defense mechanisms	Molecular Function: monooxygenase activity (GO:0004497);; Molecular Function: iron ion binding (GO:0005506);; Cellular Component: integral component of membrane (GO:0016021);; Molecular Function: oxidoreductase activity, acting on paired donors, with incorporation or reduction of molecular oxygen (GO:0016705);; Molecular Function: heme binding (GO:0020037);;	K20617|6.0e-158|vvi:100253593|K20617 cytochrome P450 family 71 subfamily A | (RefSeq) cytochrome P450 71A25	--	[Q]	Secondary metabolites biosynthesis, transport and catabolism	Cytochrome P450	Cytochrome P450 736A117 OS=Prunus mume OX=102107 GN=CYP736A117 PE=2 SV=1	Q	Secondary metabolites biosynthesis, transport and catabolism	cytochrome P450 71A22 [Cucumis sativus]
CsaV3_1G001130	0.709696	-0.034552	normal	0.17993	0.113637	normal	0.900583	-0.0119118	normal	0.457215	0.0760975	normal	--	--	--	--	--	--	--	--	--	S	Function unknown	U-box domain-containing protein 52 [Cucumis sativus]
CsaV3_1G001140	--	--	--	--	--	--	--	--	--	--	--	--	--		Biological Process: defense response to oomycetes (GO:0002229);; Molecular Function: transmembrane receptor protein serine/threonine kinase activity (GO:0004675);; Molecular Function: ATP binding (GO:0005524);; Cellular Component: vacuole (GO:0005773);; Cellular Component: plasma membrane (GO:0005886);; Biological Process: defense response (GO:0006952);; Cellular Component: integral component of …	K01176|5.4e-66|sbi:8065370|K01176 alpha-amylase [EC:3.2.1.1] | (RefSeq) alpha-amylase isozyme 2A	Starch and sucrose metabolism (ko00500)	--	--	Legume lectin domain	L-type lectin-domain containing receptor kinase S.1 OS=Arabidopsis thaliana OX=3702 GN=LECRKS1 PE=1 SV=1	T	Signal transduction mechanisms	L-type lectin-domain containing receptor kinase S.1 [Cucumis sativus]
CsaV3_1G001150	--	--	--	--	--	--	--	--	--	--	--	--	--	--	Cellular Component: integral component of membrane (GO:0016021);;	--	--	--	--	--	--	--	--	hypothetical protein Csa_013254 [Cucumis sativus]
CsaV3_1G001160	2.86e-09	-0.342596	normal	6.92e-05	0.221045	normal	0.0593091	-0.15644	normal	0.84842	0.0204943	normal	[L]	Replication, recombination and repair	Molecular Function: nucleic acid binding (GO:0003676);; Molecular Function: helicase activity (GO:0004386);; Molecular Function: ATP binding (GO:0005524);;	K12823|0.0e+00|csv:101203955|K12823 ATP-dependent RNA helicase DDX5/DBP2 [EC:3.6.4.13] | (RefSeq) DEAD-box ATP-dependent RNA helicase 20 isoform X1	Spliceosome (ko03040)	[A]	RNA processing and modification	DEAD/DEAH box helicase	DEAD-box ATP-dependent RNA helicase 30 OS=Arabidopsis thaliana OX=3702 GN=RH30 PE=1 SV=2	A	RNA processing and modification	DEAD-box ATP-dependent RNA helicase 20 isoform X1 [Cucumis sativus]
CsaV3_1G001170	1.7e-32	0.561998	normal	0.167823	0.0833128	normal	6.47e-25	0.602306	normal	0.686946	0.0274932	normal	[Q]	Secondary metabolites biosynthesis, transport and catabolism	Molecular Function: copper ion binding (GO:0005507);; Cellular Component: peroxisome (GO:0005777);; Molecular Function: primary amine oxidase activity (GO:0008131);; Biological Process: amine metabolic process (GO:0009308);; Biological Process: lateral root formation (GO:0010311);; Molecular Function: quinone binding (GO:0048038);;	K00276|0.0e+00|csv:101204200|K00276 primary-amine oxidase [EC:1.4.3.21] | (RefSeq) uncharacterized protein LOC101204200 isoform X1	Glycine, serine and threonine metabolism (ko00260);; Tyrosine metabolism (ko00350);; Phenylalanine metabolism (ko00360);; beta-Alanine metabolism (ko00410);; Isoquinoline alkaloid biosynthesis (ko00950);; Tropane, piperidine and pyridine alkaloid biosynthesis (ko00960)	[Q]	Secondary metabolites biosynthesis, transport and catabolism	Copper amine oxidase, enzyme domain	Primary amine oxidase OS=Pisum sativum OX=3888 PE=1 SV=1	Q	Secondary metabolites biosynthesis, transport and catabolism	uncharacterized protein LOC101204200 isoform X3 [Cucumis sativus]
CsaV3_1G001180	2.26e-06	-0.615916	normal	0.000273425	-0.37758	normal	0.00237077	-0.337558	normal	5.92e-07	-0.654611	normal	--	--	Molecular Function: DNA binding (GO:0003677);; Cellular Component: nucleus (GO:0005634);;	K09422|9.7e-195|csv:101205420|K09422 transcription factor MYB, plant | (RefSeq) transcription factor MYB32	--	[K]	Transcription	Myb-like DNA-binding domain	Transcription factor MYB86 OS=Arabidopsis thaliana OX=3702 GN=MYB86 PE=2 SV=1	--	--	transcription factor MYB32 [Cucumis sativus]
CsaV3_1G001190	3.06e-28	0.901145	normal	0.0111646	0.238732	normal	2.37e-20	0.783398	normal	2.42e-05	0.340051	normal	[BQ]	Chromatin structure and dynamics;; Secondary metabolites biosynthesis, transport and catabolism	Cellular Component: histone deacetylase complex (GO:0000118);; Molecular Function: histone deacetylase activity (GO:0004407);; Molecular Function: NAD-dependent histone deacetylase activity (H3-K14 specific) (GO:0032041);; Biological Process: positive regulation of transcription from RNA polymerase II promoter (GO:0045944);; Molecular Function: metal ion binding (GO:0046872);; Biological Process:…	K06067|9.4e-283|csv:101204443|K06067 histone deacetylase 1/2 [EC:3.5.1.98] | (RefSeq) histone deacetylase 6	--	[B]	Chromatin structure and dynamics	Histone deacetylase domain	Histone deacetylase 6 OS=Arabidopsis thaliana OX=3702 GN=HDA6 PE=1 SV=1	B	Chromatin structure and dynamics	histone deacetylase 6 [Cucumis sativus]
CsaV3_1G001200	--	--	--	--	--	--	--	--	--	--	--	--	--	--	Cellular Component: mitochondrion (GO:0005739);; Biological Process: RNA modification (GO:0009451);; Cellular Component: intracellular membrane-bounded organelle (GO:0043231);;	K22733|4.9e-73|cit:102612526|K22733 magnesium transporter | (RefSeq) uncharacterized protein LOC102612526	--	[R]	General function prediction only	PPR repeat	Putative pentatricopeptide repeat-containing protein At1g64310 OS=Arabidopsis thaliana OX=3702 GN=PCMP-E65 PE=3 SV=1	S	Function unknown	putative pentatricopeptide repeat-containing protein At1g64310 [Cucumis sativus]
CsaV3_1G001210	--	--	--	--	--	--	--	--	--	--	--	--	--	--	--	--	--	--	--	--	--	--	--	hypothetical protein Csa_013892 [Cucumis sativus]
CsaV3_1G001220	--	--	--	--	--	--	--	--	--	--	--	--	--	--	--	K03283|2.2e-58|mtr:MTR_4g088515|K03283 heat shock 70kDa protein 1/2/6/8 | (RefSeq) DnaK family protein	Spliceosome (ko03040);; Protein processing in endoplasmic reticulum (ko04141);; Endocytosis (ko04144)	--	--	DUF761-associated sequence motif	--	--	--	uncharacterized protein LOC116402050 [Cucumis sativus]
CsaV3_1G001230	9.86e-05	-1.23014	down	1.58e-05	1.10005	up	0.00165973	-1.44941	down	--	--	--	--	--	Biological Process: biological_process (GO:0008150);; Biological Process: anatomical structure morphogenesis (GO:0009653);; Biological Process: organ boundary specification between lateral organs and the meristem (GO:0010199);; Biological Process: developmental process (GO:0032502);; Biological Process: anatomical structure formation involved in morphogenesis (GO:0048646);; Biological Process: an…	K13944|3.9e-30|gra:105792299|K13944 LOB domain-containing protein 16 | (RefSeq) LOB domain-containing protein 16	--	--	--	Lateral organ boundaries (LOB) domain	Protein LATERAL ORGAN BOUNDARIES OS=Arabidopsis thaliana OX=3702 GN=LOB PE=1 SV=1	S	Function unknown	protein LATERAL ORGAN BOUNDARIES isoform X2 [Cucumis sativus]
CsaV3_1G001240	7.06e-53	-2.15848	down	0.0064861	0.278683	normal	1.4e-21	-1.24301	down	0.00155017	-0.598808	normal	--	--	--	--	--	--	--	--	--	S	Function unknown	uncharacterized protein LOC101204691 [Cucumis sativus]
CsaV3_1G001250	0.0124019	-0.522435	normal	0.96015	0.0115837	normal	0.0508717	-0.431026	normal	0.75879	-0.0828978	normal	[E]	Amino acid transport and metabolism	Molecular Function: transaminase activity (GO:0008483);; Molecular Function: carbon-sulfur lyase activity (GO:0016846);;	K16903|2.9e-246|csv:101206363|K16903 L-tryptophan---pyruvate aminotransferase [EC:2.6.1.99] | (RefSeq) tryptophan aminotransferase-related protein 2-like isoform X1	Tryptophan metabolism (ko00380)	--	--	Allinase	Tryptophan aminotransferase-related protein 2 OS=Arabidopsis thaliana OX=3702 GN=TAR2 PE=2 SV=1	E	Amino acid transport and metabolism	hypothetical protein Csa_013814 [Cucumis sativus]
CsaV3_1G001260	0.375746	-0.112015	normal	2.36e-13	-0.717485	normal	3.84e-14	-0.795259	normal	0.70183	-0.0582803	normal	--	--	Biological Process: mRNA splicing, via spliceosome (GO:0000398);; Molecular Function: RNA binding (GO:0003723);; Cellular Component: nucleus (GO:0005634);;	K13094|1.2e-06|oeu:111396252|K13094 RNA-binding protein 5/10 | (RefSeq) SUPPRESSOR OF ABI3-5-like isoform X1	--	--	--	OCRE domain	--	S	Function unknown	hypothetical protein Csa_013069 [Cucumis sativus]
CsaV3_1G001270	0.00283335	0.276543	normal	0.546482	-0.0688342	normal	0.921239	-0.0115701	normal	0.041128	0.199829	normal	--	--	Biological Process: regulation of alternative mRNA splicing, via spliceosome (GO:0000381);; Cellular Component: nucleus (GO:0005634);; Biological Process: mRNA methylation (GO:0080009);;	K22824|3.8e-172|csv:101204933|K22824 pre-mRNA-splicing regulator WTAP | (RefSeq) FKBP12-interacting protein of 37 kDa	--	[A]	RNA processing and modification	WTAP/Mum2p family	FKBP12-interacting protein of 37 kDa OS=Arabidopsis thaliana OX=3702 GN=FIP37 PE=1 SV=1	A	RNA processing and modification	FKBP12-interacting protein of 37 kDa [Cucumis sativus]
CsaV3_1G001280	5e-105	-2.8989	down	1.73e-22	0.918973	normal	7.31e-63	-2.75209	down	0.00407682	0.68955	normal	[IQR]	Lipid transport and metabolism;; Secondary metabolites biosynthesis, transport and catabolism;; General function prediction only	Molecular Function: molecular_function (GO:0003674);; Molecular Function: catalytic activity (GO:0003824);; Cellular Component: cellular_component (GO:0005575);; Cellular Component: intracellular (GO:0005622);; Cellular Component: cell (GO:0005623);; Cellular Component: cytoplasm (GO:0005737);; Cellular Component: plasma membrane (GO:0005886);; Biological Process: biological_process (GO:0008150);…	K19329|2.2e-74|smo:SELMODRAFT_85319|K19329 WW domain-containing oxidoreductase | (RefSeq) hypothetical protein	--	[Q]	Secondary metabolites biosynthesis, transport and catabolism	short chain dehydrogenase	Short-chain dehydrogenase TIC 32 B, chloroplastic OS=Brassica napus OX=3708 GN=TIC32B PE=3 SV=1	Q	Secondary metabolites biosynthesis, transport and catabolism	short-chain dehydrogenase TIC 32 B, chloroplastic [Cucumis sativus]
CsaV3_1G001290	0.612689	-0.0923126	normal	0.00106062	0.538503	normal	0.66495	0.091822	normal	0.0724377	0.340842	normal	--	--	Cellular Component: condensed chromosome kinetochore (GO:0000777);; Biological Process: chromosome segregation (GO:0007059);; Cellular Component: Ndc80 complex (GO:0031262);;	K11550|2.0e-164|csv:101205655|K11550 kinetochore protein Spc25, animal type | (RefSeq) kinetochore protein SPC25 homolog	--	[S]	Function unknown	Chromosome segregation protein Spc25	Kinetochore protein SPC25 homolog OS=Arabidopsis thaliana OX=3702 GN=SPC25 PE=1 SV=1	S	Function unknown	kinetochore protein SPC25 homolog [Cucumis sativus]
CsaV3_1G001300	4.16e-54	-1.60473	down	8.21e-06	0.413776	normal	1.04e-41	-1.72774	down	0.00121989	0.506881	normal	--		Molecular Function: protein serine/threonine kinase activity (GO:0004674);; Molecular Function: ATP binding (GO:0005524);; Cellular Component: plasma membrane (GO:0005886);; Cellular Component: integral component of membrane (GO:0016021);;	K00924|7.5e-76|ghi:107910708|K00924 kinase [EC:2.7.1.-] | (RefSeq) receptor protein kinase CLAVATA1-like	--	--	--	Leucine rich repeat	LRR receptor-like serine/threonine-protein kinase OS=Arabidopsis thaliana OX=3702 GN=RGI3 PE=1 SV=1	T	Signal transduction mechanisms	LRR receptor-like serine/threonine-protein kinase [Cucumis sativus]
CsaV3_1G001310	5.48e-98	-1.08007	down	0.0027529	-0.143737	normal	4.21e-39	-0.696763	normal	3.13e-19	-0.538597	normal	[O]	Posttranslational modification, protein turnover, chaperones	Molecular Function: ATP binding (GO:0005524);; Cellular Component: nucleus (GO:0005634);; Cellular Component: cytoplasm (GO:0005737);; Cellular Component: cytosol (GO:0005829);; Biological Process: macroautophagy (GO:0016236);; Molecular Function: ATPase activity (GO:0016887);; Biological Process: ubiquitin-dependent ERAD pathway (GO:0030433);; Biological Process: retrograde protein transport, ER…	K13525|0.0e+00|csv:101205889|K13525 transitional endoplasmic reticulum ATPase | (RefSeq) cell division cycle protein 48 homolog isoform X1	Protein processing in endoplasmic reticulum (ko04141)	[O]	Posttranslational modification, protein turnover, chaperones	ATPase family associated with various cellular activities (AAA)	Cell division cycle protein 48 homolog OS=Glycine max OX=3847 GN=CDC48 PE=2 SV=1	O	Posttranslational modification, protein turnover, chaperones	cell division cycle protein 48 homolog isoform X1 [Cucumis sativus]
CsaV3_1G001320	0.00570048	0.344316	normal	0.0550744	0.261522	normal	0.00476374	0.440088	normal	0.354944	0.149592	normal	[J]	Translation, ribosomal structure and biogenesis	--	K11323|4.0e-18|cre:CHLREDRAFT_120259|K11323 histone arginine demethylase JMJD6 [EC:1.14.11.-] | (RefSeq) predicted protein	--	[BT]	Chromatin structure and dynamics;; Signal transduction mechanisms	Cupin-like domain	F-box protein At5g06550 OS=Arabidopsis thaliana OX=3702 GN=At5g06550 PE=2 SV=1	--	--	2-oxoglutarate and iron-dependent oxygenase JMJD4 isoform X2 [Cucumis sativus]
CsaV3_1G001330	1.38e-48	-1.91718	down	0.0624416	0.186567	normal	1e-34	-1.29533	down	0.0093346	-0.426751	normal	--	--	--	--	--	--	--	Neprosin	--	S	Function unknown	hypothetical protein Csa_013107 [Cucumis sativus]
CsaV3_1G001340	0.746827	-0.0818339	normal	0.972644	0.00903701	normal	0.676841	0.105459	normal	0.503826	-0.173656	normal	--	--	--	--	--	[I]	Lipid transport and metabolism	CRAL/TRIO domain	--	I	Lipid transport and metabolism	CRAL-TRIO domain-containing protein C3H8.02 isoform X1 [Cucumis sativus]
CsaV3_1G001350	0.372014	0.16972	normal	0.388164	0.171135	normal	0.59234	0.11031	normal	0.278605	0.211345	normal	--	--	--	--	--	--	--	--	--	--	--	hypothetical protein Csa_013864 [Cucumis sativus]
CsaV3_1G001360	2.76e-05	0.233834	normal	3.35e-06	0.271958	normal	0.0230815	0.141692	normal	2.19e-09	0.348076	normal	--	--	Biological Process: regulation of gene expression, epigenetic (GO:0040029);;	--	--	--	--	BAT2 N-terminus	Protein MODIFIER OF SNC1 1 OS=Arabidopsis thaliana OX=3702 GN=MOS1 PE=1 SV=2	S	Function unknown	protein MODIFIER OF SNC1 1 isoform X2 [Cucumis sativus]
CsaV3_1G001370	0.000951842	0.884506	normal	0.525706	0.197967	normal	0.00922646	0.789188	normal	0.333247	0.262821	normal	--	--	--	--	--	--	--	--	--	--	--	hypothetical protein Csa_013332 [Cucumis sativus]
CsaV3_1G001380	5.2e-09	0.659418	normal	0.0060312	0.387025	normal	1.87e-07	0.69893	normal	0.00228502	0.33628	normal	[J]	Translation, ribosomal structure and biogenesis	Cellular Component: nuclear exosome (RNase complex) (GO:0000176);; Cellular Component: cytoplasmic exosome (RNase complex) (GO:0000177);; Biological Process: exonucleolytic trimming to generate mature 3'-end of 5.8S rRNA from tricistronic rRNA transcript (SSU-rRNA, 5.8S rRNA, LSU-rRNA) (GO:0000467);; Biological Process: rRNA catabolic process (GO:0016075);; Molecular Function: AU-rich element bin…	K12589|2.7e-155|csv:101207820|K12589 exosome complex component RRP42 | (RefSeq) exosome complex component RRP42	RNA degradation (ko03018)	[J]	Translation, ribosomal structure and biogenesis	3' exoribonuclease family, domain 1	--	J	Translation, ribosomal structure and biogenesis	exosome complex component RRP42 [Cucumis sativus]
CsaV3_1G001390	1.77e-07	0.388476	normal	0.920708	-0.0109852	normal	0.0479363	0.182989	normal	0.0267355	0.177026	normal	--	--	Cellular Component: chloroplast (GO:0009507);; Cellular Component: integral component of membrane (GO:0016021);;	--	--	--	--	--	--	--	--	uncharacterized protein LOC105435726 [Cucumis sativus]
CsaV3_1G001400	5.39e-28	-0.813472	normal	0.0574602	0.138743	normal	2.4e-13	-0.539558	normal	0.100776	-0.147142	normal	--	--	Biological Process: regulation of response to biotic stimulus (GO:0002831);; Biological Process: positive regulation of response to biotic stimulus (GO:0002833);; Molecular Function: molecular_function (GO:0003674);; Molecular Function: nucleic acid binding (GO:0003676);; Molecular Function: DNA binding (GO:0003677);; Molecular Function: RNA binding (GO:0003723);; Molecular Function: catalytic ac…	--	--	[D]	Cell cycle control, cell division, chromosome partitioning	Morc6 ribosomal protein S5 domain 2-like	Protein MICRORCHIDIA 6 OS=Arabidopsis thaliana OX=3702 GN=MORC6 PE=1 SV=1	D	Cell cycle control, cell division, chromosome partitioning	hypothetical protein Csa_013187 [Cucumis sativus]
CsaV3_1G001410	--	--	--	--	--	--	--	--	--	--	--	--	--	--	--	--	--	--	--	--	--	--	--	hypothetical protein Csa_013156 [Cucumis sativus]
CsaV3_1G001420	3.39e-184	-1.79998	down	8.34e-12	-0.337761	normal	9.07e-62	-0.906744	normal	1.52e-72	-1.23515	down	--	--	Cellular Component: protein phosphatase type 2A complex (GO:0000159);; Cellular Component: cytosol (GO:0005829);; Molecular Function: protein phosphatase regulator activity (GO:0019888);; Biological Process: peptidyl-serine dephosphorylation (GO:0070262);;	K04354|3.3e-305|csv:101206601|K04354 serine/threonine-protein phosphatase 2A regulatory subunit B | (RefSeq) serine/threonine protein phosphatase 2A 55 kDa regulatory subunit B beta isoform	mRNA surveillance pathway (ko03015)	[T]	Signal transduction mechanisms	WD domain, G-beta repeat	Serine/threonine protein phosphatase 2A 55 kDa regulatory subunit B beta isoform OS=Arabidopsis thaliana OX=3702 GN=PP2AB2 PE=1 SV=1	T	Signal transduction mechanisms	serine/threonine protein phosphatase 2A 55 kDa regulatory subunit B beta isoform [Cucumis sativus]
CsaV3_1G001430	--	--	--	--	--	--	--	--	--	--	--	--	--	--	Molecular Function: RNA polymerase II core promoter proximal region sequence-specific DNA binding (GO:0000978);; Molecular Function: RNA polymerase II transcription factor activity, sequence-specific DNA binding (GO:0000981);; Cellular Component: nucleus (GO:0005634);; Biological Process: regulation of transcription from RNA polymerase II promoter (GO:0006357);;	--	--	[K]	Transcription	KNOX2 domain	Homeobox protein knotted-1-like 6 OS=Arabidopsis thaliana OX=3702 GN=KNAT6 PE=1 SV=1	K	Transcription	hypothetical protein Csa_014294 [Cucumis sativus]
CsaV3_1G001440	0.0281378	0.317865	normal	0.131453	0.226808	normal	0.0191993	0.347691	normal	0.245218	0.181593	normal	--	--	Molecular Function: protein binding (GO:0005515);;	K17868|1.2e-189|csv:101207084|K17868 diphthine methyl ester acylhydrolase [EC:3.1.1.97] | (RefSeq) diphthine methyltransferase homolog	--	[E]	Amino acid transport and metabolism	WD domain, G-beta repeat	--	E	Amino acid transport and metabolism	diphthine methyltransferase homolog [Cucumis sativus]
CsaV3_1G001450	4.65e-05	0.319794	normal	0.234861	-0.111534	normal	0.110583	0.148079	normal	0.671904	0.0427614	normal	--	--	Molecular Function: phosphatidylinositol binding (GO:0035091);;	--	--	[T]	Signal transduction mechanisms	Putative zinc-RING and/or ribbon	--	T	Signal transduction mechanisms	hypothetical protein Csa_013307 [Cucumis sativus]
CsaV3_1G001460	0.0125476	0.565173	normal	0.356995	-0.243715	normal	0.0122295	0.661204	normal	0.129298	-0.353478	normal	--	--	Molecular Function: transcription regulatory region sequence-specific DNA binding (GO:0000976);; Molecular Function: transcription factor activity, sequence-specific DNA binding (GO:0003700);; Molecular Function: transcription cofactor activity (GO:0003712);; Cellular Component: nucleus (GO:0005634);; Biological Process: regulation of transcription, DNA-templated (GO:0006355);; Molecular Function…	K09422|9.3e-230|cmo:103494322|K09422 transcription factor MYB, plant | (RefSeq) transcription factor MYB98-like	--	[K]	Transcription	Myb-like DNA-binding domain	Transcription factor MYB98 OS=Arabidopsis thaliana OX=3702 GN=MYB98 PE=2 SV=1	--	--	hypothetical protein Csa_013746 [Cucumis sativus]
CsaV3_1G001470	1.53e-17	-0.707376	normal	0.0100581	0.20306	normal	0.00820685	-0.255888	normal	0.0169724	-0.256211	normal	--	--	Biological Process: DNA damage checkpoint (GO:0000077);; Biological Process: telomere maintenance (GO:0000723);; Molecular Function: protein serine/threonine kinase activity (GO:0004674);; Molecular Function: ATP binding (GO:0005524);; Biological Process: DNA repair (GO:0006281);; Biological Process: response to ionizing radiation (GO:0010212);; Biological Process: histone phosphorylation (GO:001…	K04728|0.0e+00|csv:101208785|K04728 serine-protein kinase ATM [EC:2.7.11.1] | (RefSeq) serine/threonine-protein kinase ATM isoform X1	Homologous recombination (ko03440)	[TBLD]	Signal transduction mechanisms;; Chromatin structure and dynamics;; Replication, recombination and repair;; Cell cycle control, cell division, chromosome partitioning	Phosphatidylinositol 3- and 4-kinase	Serine/threonine-protein kinase ATM OS=Arabidopsis thaliana OX=3702 GN=ATM PE=1 SV=1	--	--	serine/threonine-protein kinase ATM isoform X1 [Cucumis sativus]
CsaV3_1G001480	9.7e-74	1.04437	up	1.57e-13	0.543139	normal	7.5e-31	0.910274	normal	1.17e-24	0.660378	normal	[O]	Posttranslational modification, protein turnover, chaperones	Cellular Component: mitochondrial inner membrane (GO:0005743);;	K17080|1.4e-145|csv:101207325|K17080 prohibitin 1 | (RefSeq) prohibitin-3, mitochondrial	--	[O]	Posttranslational modification, protein turnover, chaperones	SPFH domain / Band 7 family	Prohibitin-3, mitochondrial OS=Arabidopsis thaliana OX=3702 GN=PHB3 PE=1 SV=1	O	Posttranslational modification, protein turnover, chaperones	prohibitin-3, mitochondrial [Cucumis sativus]
CsaV3_1G001490	6.93e-16	1.11247	up	2.24e-05	-0.603967	normal	1.37e-24	1.16623	up	6.45e-10	-0.67822	normal	--	--	--	--	--	--	--	Protein of unknown function (DUF1645)	--	S	Function unknown	uncharacterized protein LOC105435813 [Cucumis sativus]
CsaV3_1G001500	9.95e-08	0.393136	normal	0.264222	-0.0976848	normal	1.06e-08	0.421023	normal	0.0606428	-0.140686	normal	[I]	Lipid transport and metabolism	Cellular Component: chloroplast stroma (GO:0009570);; Molecular Function: manganese ion binding (GO:0030145);; Molecular Function: 1-deoxy-D-xylulose-5-phosphate reductoisomerase activity (GO:0030604);; Biological Process: response to cadmium ion (GO:0046686);; Biological Process: isopentenyl diphosphate biosynthetic process, methylerythritol 4-phosphate pathway involved in terpenoid biosynthetic…	K00099|8.3e-271|csv:101207716|K00099 1-deoxy-D-xylulose-5-phosphate reductoisomerase [EC:1.1.1.267] | (RefSeq) 1-deoxy-D-xylulose 5-phosphate reductoisomerase, chloroplastic isoform X1	Terpenoid backbone biosynthesis (ko00900)	--	--	1-deoxy-D-xylulose 5-phosphate reductoisomerase	1-deoxy-D-xylulose 5-phosphate reductoisomerase, chloroplastic OS=Oryza sativa subsp. japonica OX=39947 GN=DXR PE=2 SV=2	I	Lipid transport and metabolism	1-deoxy-D-xylulose 5-phosphate reductoisomerase, chloroplastic isoform X1 [Cucumis sativus]
CsaV3_1G001510	0.625055	0.514351	normal	0.668206	-0.141359	normal	0.872269	0.0491861	normal	0.817979	-0.0729252	normal	--	--	--	--	--	--	--	--	--	--	--	hypothetical protein Csa_013902 [Cucumis sativus]
CsaV3_1G001520	8.9e-37	0.609085	normal	0.064782	-0.10061	normal	1.07e-10	0.334353	normal	0.00310484	0.157619	normal	--	--	Molecular Function: receptor binding (GO:0005102);; Cellular Component: mitochondrion (GO:0005739);; Cellular Component: peroxisomal membrane (GO:0005778);; Cellular Component: cytosol (GO:0005829);; Cellular Component: plasma membrane (GO:0005886);; Cellular Component: integral component of membrane (GO:0016021);; Biological Process: protein import into peroxisome matrix, docking (GO:0016560);; …	K13343|1.5e-265|csv:101207964|K13343 peroxin-14 | (RefSeq) peroxisomal membrane protein PEX14 isoform X1	Peroxisome (ko04146)	[MOU]	Cell wall/membrane/envelope biogenesis;; Posttranslational modification, protein turnover, chaperones;; Intracellular trafficking, secretion, and vesicular transport	Pex14 N-terminal domain	Peroxisomal membrane protein PEX14 OS=Arabidopsis thaliana OX=3702 GN=PEX14 PE=1 SV=2	--	--	peroxisomal membrane protein PEX14 isoform X1 [Cucumis sativus]
CsaV3_1G001530	5.69e-08	0.543931	normal	0.522568	-0.0799455	normal	0.000152224	0.392058	normal	0.645744	0.0538747	normal	--	--	Cellular Component: nuclear exosome (RNase complex) (GO:0000176);; Cellular Component: cytoplasmic exosome (RNase complex) (GO:0000177);; Cellular Component: exosome (RNase complex) (GO:0000178);; Biological Process: exonucleolytic trimming to generate mature 3'-end of 5.8S rRNA from tricistronic rRNA transcript (SSU-rRNA, 5.8S rRNA, LSU-rRNA) (GO:0000467);; Molecular Function: RNA binding (GO:00…	K03681|6.7e-93|csv:101208208|K03681 exosome complex component RRP40 | (RefSeq) putative exosome complex component rrp40 isoform X1	RNA degradation (ko03018)	[J]	Translation, ribosomal structure and biogenesis	--	--	J	Translation, ribosomal structure and biogenesis	hypothetical protein Csa_014298 [Cucumis sativus]
CsaV3_1G001540	0.927593	-0.00459576	normal	2.84e-05	0.195329	normal	0.126649	0.0757846	normal	0.0444016	0.0999305	normal	--	--	Biological Process: urogenital system development (GO:0001655);; Biological Process: kidney development (GO:0001822);; Biological Process: liver development (GO:0001889);; Biological Process: tissue homeostasis (GO:0001894);; Biological Process: retina homeostasis (GO:0001895);; Biological Process: heart looping (GO:0001947);; Biological Process: morphogenesis of an epithelium (GO:0002009);; Biol…	K01087|2.5e-11|ccaj:109795950|K01087 trehalose 6-phosphate phosphatase [EC:3.1.3.12] | (RefSeq) trehalose-phosphate phosphatase A-like	Starch and sucrose metabolism (ko00500)	[Z]	Cytoskeleton	Tetratricopeptide repeat	Protein KINESIN LIGHT CHAIN-RELATED 3 OS=Arabidopsis thaliana OX=3702 GN=KLCR3 PE=2 SV=1	Z	Cytoskeleton	protein KINESIN LIGHT CHAIN-RELATED 3 [Cucumis sativus]
CsaV3_1G001550	0.000721846	0.320666	normal	1.95e-16	-0.65789	normal	0.0745268	0.150878	normal	1.59e-08	-0.502387	normal	--	--	Cellular Component: plasma membrane (GO:0005886);; Cellular Component: integral component of membrane (GO:0016021);; Molecular Function: 4 iron, 4 sulfur cluster binding (GO:0051539);;	--	--	--	--	Domain of unknown function (DUF588)	CASP-like protein 4A3 OS=Arabidopsis thaliana OX=3702 GN=At2g36330 PE=2 SV=1	S	Function unknown	CASP-like protein 4A2 [Cucumis sativus]
CsaV3_1G001560	1.65e-06	-0.313177	normal	4.24e-06	-0.292434	normal	4.97e-11	-0.438254	normal	0.0119862	-0.182573	normal	--	--	Biological Process: response to singlet oxygen (GO:0000304);; Cellular Component: thylakoid membrane (GO:0042651);;	K18681|1.7e-43|csl:COCSUDRAFT_60817|K18681 DIS3-like exonuclease 1 [EC:3.1.13.-] | (RefSeq) RNB-domain-containing protein	RNA degradation (ko03018)	--	--	Domain of unknown function (DUF3506)	Protein EXECUTER 2, chloroplastic OS=Arabidopsis thaliana OX=3702 GN=EX2 PE=2 SV=1	S	Function unknown	protein EXECUTER 2, chloroplastic [Cucumis sativus]
CsaV3_1G001570	0.00913226	0.23902	normal	0.34013	-0.0962772	normal	0.596976	-0.0585518	normal	0.0894357	0.181507	normal	--	--	Cellular Component: integral component of membrane (GO:0016021);;	K16284|3.6e-224|csv:101208939|K16284 E3 ubiquitin-protein ligase SIS3 [EC:2.3.2.27] | (RefSeq) E3 ubiquitin-protein ligase SIS3	--	[O]	Posttranslational modification, protein turnover, chaperones	Ring finger domain	E3 ubiquitin-protein ligase SIS3 OS=Arabidopsis thaliana OX=3702 GN=SIS3 PE=2 SV=2	O	Posttranslational modification, protein turnover, chaperones	E3 ubiquitin-protein ligase SIS3 [Cucumis sativus]
CsaV3_1G001580	9.87e-05	-0.641396	normal	5.3e-09	0.909575	normal	0.00800655	-0.6515	normal	9e-05	0.856477	normal	--	--	Cellular Component: integral component of membrane (GO:0016021);;	K06699|4.2e-23|smo:SELMODRAFT_440226|K06699 proteasome activator subunit 4 | (RefSeq) hypothetical protein	Proteasome (ko03050)	--	--	BURP domain	Polygalacturonase 1 beta-like protein 3 OS=Arabidopsis thaliana OX=3702 GN=PGL3 PE=2 SV=2	S	Function unknown	polygalacturonase 1 beta-like protein 3 [Cucumis sativus]
CsaV3_1G001590	6.2e-10	0.387649	normal	0.994375	0.000599741	normal	0.00182469	0.20684	normal	0.0136618	0.164886	normal	[M]	Cell wall/membrane/envelope biogenesis	Molecular Function: protein kinase activity (GO:0004672);; Molecular Function: ATP binding (GO:0005524);;	K01968|9.4e-148|tcc:18613295|K01968 3-methylcrotonyl-CoA carboxylase alpha subunit [EC:6.4.1.4] | (RefSeq) methylcrotonoyl-CoA carboxylase subunit alpha, mitochondrial	Valine, leucine and isoleucine degradation (ko00280)	[T]	Signal transduction mechanisms	Protein tyrosine and serine/threonine kinase	Serine/threonine-protein kinase STY13 OS=Arabidopsis thaliana OX=3702 GN=STY13 PE=1 SV=2	T	Signal transduction mechanisms	serine/threonine-protein kinase STY13 [Cucumis sativus]
CsaV3_1G001600	1.32e-14	-0.502542	normal	4.01e-12	-0.411453	normal	2.91e-13	0.438826	normal	1.3e-110	-1.3602	down	[C]	Energy production and conversion	Molecular Function: aldehyde dehydrogenase (NAD) activity (GO:0004029);;	K00128|0.0e+00|csv:101209430|K00128 aldehyde dehydrogenase (NAD+) [EC:1.2.1.3] | (RefSeq) aldehyde dehydrogenase family 2 member B4, mitochondrial	Glycolysis / Gluconeogenesis (ko00010);; Ascorbate and aldarate metabolism (ko00053);; Fatty acid degradation (ko00071);; Valine, leucine and isoleucine degradation (ko00280);; Lysine degradation (ko00310);; Arginine and proline metabolism (ko00330);; Histidine metabolism (ko00340);; Tryptophan metabolism (ko00380);; beta-Alanine metabolism (ko00410);; Glycerolipid metabolism (ko00561);; Pyruvate…	[C]	Energy production and conversion	Aldehyde dehydrogenase family	Aldehyde dehydrogenase family 2 member B4, mitochondrial OS=Arabidopsis thaliana OX=3702 GN=ALDH2B4 PE=1 SV=1	C	Energy production and conversion	aldehyde dehydrogenase family 2 member B4, mitochondrial [Cucumis sativus]
CsaV3_1G001610	--	--	--	--	--	--	--	--	--	--	--	--	--	--	Molecular Function: ion channel activity (GO:0005216);; Cellular Component: integral component of membrane (GO:0016021);;	K05391|0.0e+00|csv:101209760|K05391 cyclic nucleotide gated channel, plant | (RefSeq) probable cyclic nucleotide-gated ion channel 16	Plant-pathogen interaction (ko04626)	[PT]	Inorganic ion transport and metabolism;; Signal transduction mechanisms	Ion transport protein	Probable cyclic nucleotide-gated ion channel 16 OS=Arabidopsis thaliana OX=3702 GN=CNGC16 PE=2 SV=1	P	Inorganic ion transport and metabolism	probable cyclic nucleotide-gated ion channel 16 [Cucumis sativus]
CsaV3_1G001620	1.75e-79	-1.96102	down	0.348082	0.0913783	normal	7.16e-44	-1.44894	down	0.00340793	-0.416485	normal	[E]	Amino acid transport and metabolism	Molecular Function: spermidine synthase activity (GO:0004766);; Biological Process: polyamine biosynthetic process (GO:0006596);;	K00797|8.2e-210|csv:101210007|K00797 spermidine synthase [EC:2.5.1.16] | (RefSeq) spermidine synthase 2 isoform X1	Cysteine and methionine metabolism (ko00270);; Arginine and proline metabolism (ko00330);; Glutathione metabolism (ko00480)	[E]	Amino acid transport and metabolism	Spermine/spermidine synthase domain	Spermidine synthase OS=Coffea arabica OX=13443 PE=2 SV=1	H	Coenzyme transport and metabolism	spermidine synthase 2 isoform X1 [Cucumis sativus]
CsaV3_1G001630	5.09e-09	0.952158	normal	0.143864	0.301865	normal	2.73e-05	0.803204	normal	0.00612087	0.431721	normal	--	--	--	--	--	--	--	--	--	--	--	hypothetical protein Csa_014103 [Cucumis sativus]
CsaV3_1G001640	3.7e-113	1.16134	up	5.55e-23	0.59339	normal	1.51e-115	1.34538	up	1.74e-13	0.394968	normal	[G]	Carbohydrate transport and metabolism	Molecular Function: catalytic activity (GO:0003824);; Cellular Component: cytoplasm (GO:0005737);; Cellular Component: cytosol (GO:0005829);;	K16055|0.0e+00|csv:101209676|K16055 trehalose 6-phosphate synthase/phosphatase [EC:2.4.1.15 3.1.3.12] | (RefSeq) probable alpha,alpha-trehalose-phosphate synthase [UDP-forming] 10	Starch and sucrose metabolism (ko00500)	[G]	Carbohydrate transport and metabolism	Glycosyltransferase family 20	Probable alpha,alpha-trehalose-phosphate synthase [UDP-forming] 10 OS=Arabidopsis thaliana OX=3702 GN=TPS10 PE=2 SV=1	G	Carbohydrate transport and metabolism	probable alpha,alpha-trehalose-phosphate synthase [UDP-forming] 10 [Cucumis sativus]
CsaV3_1G001650	0.763605	0.0456659	normal	3.43e-07	-0.578706	normal	0.0100064	-0.336603	normal	0.17354	-0.213907	normal	--	--	--	--	--	--	--	--	--	--	--	uncharacterized protein LOC105435925 [Cucumis sativus]
CsaV3_1G001660	2.81e-14	-0.592605	normal	0.645518	-0.0425878	normal	8.29e-10	-0.546342	normal	0.333247	-0.102007	normal	--	--	Molecular Function: RNA binding (GO:0003723);; Molecular Function: RNA-directed 5'-3' RNA polymerase activity (GO:0003968);; Cellular Component: nucleus (GO:0005634);; Cellular Component: nucleolus (GO:0005730);; Biological Process: long-distance posttranscriptional gene silencing (GO:0010495);; Biological Process: production of siRNA involved in RNA interference (GO:0030422);; Cellular Component…	K11699|0.0e+00|csv:101209921|K11699 RNA-dependent RNA polymerase [EC:2.7.7.48] | (RefSeq) RNA-dependent RNA polymerase 2-like	--	[A]	RNA processing and modification	RNA dependent RNA polymerase	RNA-dependent RNA polymerase 2 OS=Arabidopsis thaliana OX=3702 GN=RDR2 PE=1 SV=1	A	RNA processing and modification	RNA-dependent RNA polymerase 2-like [Cucumis sativus]
CsaV3_1G001670	0.0405766	-0.249619	normal	0.127193	-0.17534	normal	0.00399563	-0.328844	normal	0.432777	-0.110847	normal	--	--	Biological Process: protein polyubiquitination (GO:0000209);; Molecular Function: ATP binding (GO:0005524);; Cellular Component: nucleus (GO:0005634);; Biological Process: ubiquitin-dependent protein catabolic process (GO:0006511);; Molecular Function: ubiquitin conjugating enzyme activity (GO:0061631);;	K10576|2.3e-102|csv:101210421|K10576 ubiquitin-conjugating enzyme E2 H [EC:2.3.2.23] | (RefSeq) ubiquitin-conjugating enzyme E2 5 isoform X1	Ubiquitin mediated proteolysis (ko04120)	[O]	Posttranslational modification, protein turnover, chaperones	Ubiquitin-conjugating enzyme	Ubiquitin-conjugating enzyme E2 5 OS=Arabidopsis thaliana OX=3702 GN=UBC5 PE=2 SV=2	O	Posttranslational modification, protein turnover, chaperones	ubiquitin-conjugating enzyme E2 5 isoform X1 [Cucumis sativus]
CsaV3_1G001680	1.69e-14	0.604038	normal	0.724401	0.0345891	normal	8.42e-06	0.336238	normal	0.000220318	0.284464	normal	[E]	Amino acid transport and metabolism	Molecular Function: aminoacylase activity (GO:0004046);; Cellular Component: cytoplasm (GO:0005737);; Biological Process: cellular amino acid metabolic process (GO:0006520);;	K14677|4.0e-222|cpep:111811272|K14677 aminoacylase [EC:3.5.1.14] | (RefSeq) aminoacylase-1	Arginine biosynthesis (ko00220);; 2-Oxocarboxylic acid metabolism (ko01210);; Biosynthesis of amino acids (ko01230)	[E]	Amino acid transport and metabolism	Peptidase family M20/M25/M40	--	E	Amino acid transport and metabolism	hypothetical protein Csa_013948 [Cucumis sativus]
CsaV3_1G001690	9.6e-11	0.297602	normal	0.0132788	-0.124849	normal	0.309326	0.0632325	normal	0.135852	0.093186	normal	[K]	Transcription	Molecular Function: GTPase activity (GO:0003924);; Molecular Function: GTP binding (GO:0005525);; Cellular Component: nucleus (GO:0005634);; Cellular Component: cytoplasm (GO:0005737);; Cellular Component: cytoskeleton (GO:0005856);; Cellular Component: plasma membrane (GO:0005886);; Cellular Component: cell cortex (GO:0005938);; Biological Process: actin filament organization (GO:0007015);; Biol…	K04392|1.5e-118|csv:101210663|K04392 Ras-related C3 botulinum toxin substrate 1 | (RefSeq) rac-like GTP-binding protein ARAC8	Phagosome (ko04145)	[R]	General function prediction only	Ras family	Rac-like GTP-binding protein 3 OS=Oryza sativa subsp. japonica OX=39947 GN=RAC3 PE=2 SV=1	S	Function unknown	rac-like GTP-binding protein ARAC8 [Cucumis sativus]
CsaV3_1G001700	0.00541286	0.436795	normal	1.49e-06	0.796503	normal	0.000669047	0.886676	normal	0.225487	0.31193	normal	--	--	Molecular Function: chromatin binding (GO:0003682);; Cellular Component: nucleus (GO:0005634);;	--	--	[K]	Transcription	TFIIS helical bundle-like domain	--	K	Transcription	uncharacterized protein LOC101210258 [Cucumis sativus]
CsaV3_1G001710	0.69783	0.12649	normal	0.885202	-0.046991	normal	0.606158	-0.178929	normal	0.531565	0.201201	normal	--	--	Molecular Function: structural constituent of ribosome (GO:0003735);; Cellular Component: mitochondrial large ribosomal subunit (GO:0005762);; Biological Process: mitochondrial translation (GO:0032543);;	K17428|3.4e-74|csv:101210906|K17428 large subunit ribosomal protein L47 | (RefSeq) 39S ribosomal protein L47, mitochondrial	--	[J]	Translation, ribosomal structure and biogenesis	Mitochondrial 39-S ribosomal protein L47 (MRP-L47)	--	J	Translation, ribosomal structure and biogenesis	39S ribosomal protein L47, mitochondrial [Cucumis sativus]
CsaV3_1G001720	2.67e-47	-0.576658	normal	6.99e-11	0.263086	normal	4.81e-14	-0.331073	normal	0.96083	0.00313531	normal	[F]	Nucleotide transport and metabolism	Cellular Component: plasmodesma (GO:0009506);; Cellular Component: integral component of membrane (GO:0016021);; Molecular Function: transmembrane transporter activity (GO:0022857);;	K14611|8.5e-264|nau:109231653|K14611 solute carrier family 23 (nucleobase transporter), member 1 | (RefSeq) nucleobase-ascorbate transporter 6	--	[F]	Nucleotide transport and metabolism	Permease family	Nucleobase-ascorbate transporter 6 OS=Arabidopsis thaliana OX=3702 GN=NAT6 PE=2 SV=2	F	Nucleotide transport and metabolism	nucleobase-ascorbate transporter 6 [Cucumis sativus]
CsaV3_1G001730	5.05e-52	-1.31483	down	7.69e-46	-0.855316	normal	9.68e-85	-1.36154	down	6.71e-17	-0.812411	normal	--	--	--	--	--	--	--	Domain of unknown function (DUF4228)	--	S	Function unknown	uncharacterized protein LOC101211887 [Cucumis sativus]
CsaV3_1G001740	2.93e-40	0.881665	normal	4.22e-08	-0.427153	normal	1.77e-08	0.546055	normal	0.277115	-0.110406	normal	--	--	Cellular Component: plasma membrane (GO:0005886);; Cellular Component: actin cytoskeleton (GO:0015629);; Molecular Function: metal ion binding (GO:0046872);; Molecular Function: actin filament binding (GO:0051015);; Biological Process: actin filament bundle assembly (GO:0051017);;	K09377|4.6e-108|csv:101212133|K09377 cysteine and glycine-rich protein | (RefSeq) LIM domain-containing protein WLIM1	--	[TZ]	Signal transduction mechanisms;; Cytoskeleton	LIM domain	LIM domain-containing protein WLIM1 OS=Arabidopsis thaliana OX=3702 GN=WLIM1 PE=1 SV=1	--	--	LIM domain-containing protein WLIM1 [Cucumis sativus]
CsaV3_1G001750	4.04e-07	0.476719	normal	0.4521	-0.0866951	normal	0.00474396	0.268731	normal	0.29495	0.103251	normal	--	--	Cellular Component: mitochondrial respiratory chain complex II, succinate dehydrogenase complex (ubiquinone) (GO:0005749);;	--	--	--	--	--	Succinate dehydrogenase subunit 7B, mitochondrial OS=Arabidopsis thaliana OX=3702 GN=SDH7B PE=1 SV=1	S	Function unknown	succinate dehydrogenase subunit 7B, mitochondrial isoform X1 [Cucumis sativus]
CsaV3_1G001760	0.147678	0.275452	normal	8.22e-09	-0.820772	normal	3.23e-05	0.563489	normal	3.25e-13	-1.09939	down	[R]	General function prediction only	Cellular Component: mitochondrion (GO:0005739);; Molecular Function: protein disulfide oxidoreductase activity (GO:0015035);; Biological Process: tissue regeneration (GO:0042246);;	--	--	--	--	Protein of unknown function, DUF393	Uncharacterized protein At5g50100, chloroplastic OS=Arabidopsis thaliana OX=3702 GN=At5g50100 PE=1 SV=1	S	Function unknown	uncharacterized protein At5g50100, chloroplastic isoform X1 [Cucumis sativus]
CsaV3_1G001770	2.3e-24	0.546525	normal	6.92e-05	-0.220228	normal	4.75e-07	0.32545	normal	0.852185	-0.0155379	normal	--	--	Molecular Function: calmodulin binding (GO:0005516);;	--	--	--	--	Calmodulin binding protein-like	Calmodulin-binding protein 60 A OS=Arabidopsis thaliana OX=3702 GN=CBP60A PE=2 SV=1	S	Function unknown	calmodulin-binding protein 60 A isoform X1 [Cucumis sativus]
CsaV3_1G001780	5.71e-07	-0.417247	normal	0.484886	0.0659169	normal	0.876396	0.0150004	normal	7.4e-06	-0.376065	normal	--	--	Molecular Function: mannosyl-oligosaccharide 1,2-alpha-mannosidase activity (GO:0004571);; Molecular Function: calcium ion binding (GO:0005509);; Biological Process: metabolic process (GO:0008152);; Cellular Component: membrane (GO:0016020);;	K10084|0.0e+00|csv:101212939|K10084 ER degradation enhancer, mannosidase alpha-like 1 | (RefSeq) alpha-mannosidase I MNS5	Protein processing in endoplasmic reticulum (ko04141)	[G]	Carbohydrate transport and metabolism	Glycosyl hydrolase family 47	Alpha-mannosidase I MNS5 OS=Arabidopsis thaliana OX=3702 GN=MNS5 PE=1 SV=1	G	Carbohydrate transport and metabolism	hypothetical protein Csa_013506 [Cucumis sativus]
CsaV3_1G001790	--	--	--	--	--	--	--	--	--	--	--	--	--	--	Molecular Function: peroxidase activity (GO:0004601);; Cellular Component: extracellular region (GO:0005576);; Biological Process: response to oxidative stress (GO:0006979);; Molecular Function: heme binding (GO:0020037);; Biological Process: hydrogen peroxide catabolic process (GO:0042744);; Molecular Function: metal ion binding (GO:0046872);;	K00430|5.6e-231|csv:101213178|K00430 peroxidase [EC:1.11.1.7] | (RefSeq) peroxidase 41	Phenylpropanoid biosynthesis (ko00940)	--	--	Peroxidase	Peroxidase 41 OS=Arabidopsis thaliana OX=3702 GN=PER41 PE=3 SV=1	Q	Secondary metabolites biosynthesis, transport and catabolism	peroxidase 41 [Cucumis sativus]
CsaV3_1G001800	0.000558408	0.344313	normal	0.949163	-0.0081618	normal	0.019385	0.229158	normal	0.40348	0.0903388	normal	--	--	Molecular Function: ubiquitin-protein transferase activity (GO:0004842);; Cellular Component: nucleus (GO:0005634);; Cellular Component: cytoplasm (GO:0005737);;	--	--	--	--	Armadillo/beta-catenin-like repeat	U-box domain-containing protein 38 OS=Arabidopsis thaliana OX=3702 GN=PUB38 PE=1 SV=1	H	Coenzyme transport and metabolism	U-box domain-containing protein 38 isoform X1 [Cucumis sativus]
CsaV3_1G001810	3.32e-12	-1.04238	down	0.507215	0.0967897	normal	0.000110466	-0.562959	normal	0.0342214	-0.372695	normal	[G]	Carbohydrate transport and metabolism	--	K01205|0.0e+00|csv:101210507|K01205 alpha-N-acetylglucosaminidase [EC:3.2.1.50] | (RefSeq) alpha-N-acetylglucosaminidase	Glycosaminoglycan degradation (ko00531)	[U]	Intracellular trafficking, secretion, and vesicular transport	Alpha-N-acetylglucosaminidase (NAGLU) tim-barrel domain	Alpha-N-acetylglucosaminidase OS=Arabidopsis thaliana OX=3702 GN=NAGLU PE=2 SV=1	U	Intracellular trafficking, secretion, and vesicular transport	hypothetical protein Csa_013990 [Cucumis sativus]
CsaV3_1G001820	4.72e-05	0.638167	normal	0.00401071	-0.451315	normal	7.33e-05	0.495973	normal	0.00764894	-0.333075	normal	--	--	--	--	--	[L]	Replication, recombination and repair	--	--	L	Replication, recombination and repair	hypothetical protein Csa_013074 [Cucumis sativus]
CsaV3_1G001830	2.38e-09	0.250476	normal	0.343893	0.050498	normal	0.00761419	0.135596	normal	0.00156309	0.149809	normal	[C]	Energy production and conversion	Molecular Function: oxidoreductase activity, acting on the aldehyde or oxo group of donors, NAD or NADP as acceptor (GO:0016620);;	K00130|1.2e-294|csv:101213657|K00130 betaine-aldehyde dehydrogenase [EC:1.2.1.8] | (RefSeq) betaine aldehyde dehydrogenase 1, chloroplastic	Glycine, serine and threonine metabolism (ko00260)	[C]	Energy production and conversion	Aldehyde dehydrogenase family	Betaine aldehyde dehydrogenase 1, chloroplastic OS=Arabidopsis thaliana OX=3702 GN=ALDH10A8 PE=2 SV=1	C	Energy production and conversion	betaine aldehyde dehydrogenase 1, chloroplastic [Cucumis sativus]
CsaV3_1G001840	1.18e-35	-0.650916	normal	3.2e-09	0.306426	normal	1.63e-09	-0.407575	normal	0.562977	0.0490924	normal	[JM]	Translation, ribosomal structure and biogenesis;; Cell wall/membrane/envelope biogenesis	Biological Process: biosynthetic process (GO:0009058);; Molecular Function: nucleotidyltransferase activity (GO:0016779);;	K00966|3.1e-221|csv:101213901|K00966 mannose-1-phosphate guanylyltransferase [EC:2.7.7.13] | (RefSeq) mannose-1-phosphate guanyltransferase alpha	Fructose and mannose metabolism (ko00051);; Amino sugar and nucleotide sugar metabolism (ko00520)	[GMO]	Carbohydrate transport and metabolism;; Cell wall/membrane/envelope biogenesis;; Posttranslational modification, protein turnover, chaperones	Nucleotidyl transferase	Probable mannose-1-phosphate guanylyltransferase 1 OS=Oryza sativa subsp. japonica OX=39947 GN=Os03g0268400 PE=2 SV=1	--	--	mannose-1-phosphate guanyltransferase alpha [Cucumis sativus]
CsaV3_1G001850	0.775306	-0.104333	normal	0.0315327	0.701078	normal	--	--	--	0.00149821	0.969519	normal	--	--	Biological Process: negative regulation of transcription from RNA polymerase II promoter (GO:0000122);; Molecular Function: RNA polymerase II transcription factor activity, sequence-specific DNA binding (GO:0000981);; Molecular Function: DNA binding (GO:0003677);; Molecular Function: transcription factor activity, sequence-specific DNA binding (GO:0003700);; Cellular Component: nucleus (GO:000563…	K09391|2.4e-193|csv:101210753|K09391 transcription factor E2F7/8 | (RefSeq) E2F transcription factor-like E2FE isoform X2	--	[K]	Transcription	E2F/DP family winged-helix DNA-binding domain	E2F transcription factor-like E2FE OS=Arabidopsis thaliana OX=3702 GN=E2FE PE=1 SV=1	K	Transcription	E2F transcription factor-like E2FE isoform X3 [Cucumis sativus]
CsaV3_1G001860	0.213149	0.166988	normal	0.352423	0.147067	normal	0.0242724	0.33255	normal	0.862158	-0.0285151	normal	[Q]	Secondary metabolites biosynthesis, transport and catabolism	Biological Process: biosynthetic process (GO:0009058);; Molecular Function: transferase activity, transferring acyl groups other than amino-acyl groups (GO:0016747);;	K14492|1.4e-119|csv:101214143|K14492 two-component response regulator ARR-A family | (RefSeq) two-component response regulator ARR5	Plant hormone signal transduction (ko04075)	--	--	Chalcone and stilbene synthases, N-terminal domain	Type III polyketide synthase B OS=Arabidopsis thaliana OX=3702 GN=PKSB PE=1 SV=1	I	Lipid transport and metabolism	hypothetical protein Csa_014096 [Cucumis sativus]
CsaV3_1G001870	0	3.23165	up	8.85e-05	0.584578	normal	8.88e-232	3.20936	up	4.21e-24	0.605763	normal	--	--	Biological Process: lipid metabolic process (GO:0006629);;	K18875|0.0e+00|csv:101214385|K18875 enhanced disease susceptibility 1 protein | (RefSeq) protein EDS1L	Plant-pathogen interaction (ko04626)	--	--	Enhanced disease susceptibility 1 protein EP domain	Protein EDS1L OS=Arabidopsis thaliana OX=3702 GN=EDS1 PE=1 SV=1	T	Signal transduction mechanisms	protein EDS1L [Cucumis sativus]
CsaV3_1G001880	9.78e-18	0.576277	normal	2.11e-08	-0.355459	normal	4.1e-07	0.351246	normal	0.062757	-0.14655	normal	--	--	Molecular Function: ubiquitin-protein transferase activity (GO:0004842);; Cellular Component: CCR4-NOT complex (GO:0030014);;	K10643|5.8e-11|pvu:PHAVU_005G138200g|K10643 CCR4-NOT transcription complex subunit 4 [EC:2.3.2.27] | (RefSeq) hypothetical protein	RNA degradation (ko03018)	[K]	Transcription	RING/Ubox like zinc-binding domain	--	K	Transcription	uncharacterized protein LOC101211244 [Cucumis sativus]
CsaV3_1G001890	5.28e-47	-1.21528	down	1.82e-09	0.446979	normal	1.3e-23	-0.999684	normal	0.0849396	0.215843	normal	--	--	Cellular Component: microtubule (GO:0005874);; Molecular Function: microtubule binding (GO:0008017);;	--	--	--	--	HEAT repeat	TORTIFOLIA1-like protein 3 OS=Arabidopsis thaliana OX=3702 GN=TOR1L3 PE=2 SV=1	S	Function unknown	TORTIFOLIA1-like protein 3 [Cucumis sativus]
CsaV3_1G001900	--	--	--	--	--	--	--	--	--	--	--	--	--	--	--	--	--	--	--	--	--	--	--	hypothetical protein Csa_013339 [Cucumis sativus]
CsaV3_1G001910	6.73e-75	0.854725	normal	1.71e-05	-0.227583	normal	2.67e-19	0.472719	normal	0.00814512	0.137403	normal	--	--	Molecular Function: DNA binding (GO:0003677);; Cellular Component: nucleus (GO:0005634);;	K08869|4.1e-24|cre:CHLREDRAFT_165812|K08869 aarF domain-containing kinase | (RefSeq) predicted protein	--	--	--	Myb-like DNA-binding domain	Transcription factor MYB1R1 OS=Solanum tuberosum OX=4113 PE=2 SV=1	K	Transcription	transcription factor MYB1R1 [Cucumis sativus]
CsaV3_1G001920	9.14e-80	0.889491	normal	1.69e-10	0.346755	normal	1.42e-62	0.943222	normal	8.1e-08	0.27755	normal	[T]	Signal transduction mechanisms	Molecular Function: protein serine/threonine kinase activity (GO:0004674);; Molecular Function: ATP binding (GO:0005524);;	K04688|3.7e-274|csv:101214867|K04688 ribosomal protein S6 kinase beta [EC:2.7.11.1] | (RefSeq) serine/threonine-protein kinase AtPK2/AtPK19	--	[RT]	General function prediction only;; Signal transduction mechanisms	Protein kinase domain	Serine/threonine-protein kinase AtPK2/AtPK19 OS=Arabidopsis thaliana OX=3702 GN=ATPK2 PE=1 SV=2	T	Signal transduction mechanisms	serine/threonine-protein kinase AtPK2/AtPK19 [Cucumis sativus]
CsaV3_1G001930	3.38e-07	-0.320911	normal	0.0166763	0.145566	normal	0.0315279	-0.195036	normal	0.964887	0.00556252	normal	--	--	Cellular Component: nucleus (GO:0005634);; Cellular Component: cytoplasm (GO:0005737);; Biological Process: protein import into nucleus (GO:0006606);; Molecular Function: Ran GTPase binding (GO:0008536);;	K15436|0.0e+00|csv:101215103|K15436 transportin-3 | (RefSeq) transportin MOS14	--	[U]	Intracellular trafficking, secretion, and vesicular transport	Exportin 1-like protein	Transportin MOS14 OS=Arabidopsis thaliana OX=3702 GN=MOS14 PE=1 SV=1	U	Intracellular trafficking, secretion, and vesicular transport	transportin MOS14 [Cucumis sativus]
CsaV3_1G001940	1.06e-07	0.485759	normal	0.273047	-0.108436	normal	4.05e-07	0.457484	normal	0.367293	-0.0957143	normal	[H]	Coenzyme transport and metabolism	Cellular Component: mitochondrion (GO:0005739);; Biological Process: defense response (GO:0006952);; Biological Process: folic acid-containing compound biosynthetic process (GO:0009396);; Molecular Function: 5-formyltetrahydrofolate cyclo-ligase activity (GO:0030272);; Biological Process: tetrahydrofolate interconversion (GO:0035999);;	K01934|6.5e-190|csv:101211739|K01934 5-formyltetrahydrofolate cyclo-ligase [EC:6.3.3.2] | (RefSeq) 5-formyltetrahydrofolate cyclo-ligase, mitochondrial	One carbon pool by folate (ko00670)	[H]	Coenzyme transport and metabolism	Cupin	5-formyltetrahydrofolate cyclo-ligase, mitochondrial OS=Arabidopsis thaliana OX=3702 GN=5FCL PE=1 SV=1	H	Coenzyme transport and metabolism	hypothetical protein Csa_013278 [Cucumis sativus]
CsaV3_1G001950	--	--	--	--	--	--	--	--	--	--	--	--	--	--	Cellular Component: cell wall (GO:0005618);; Molecular Function: manganese ion binding (GO:0030145);; Molecular Function: nutrient reservoir activity (GO:0045735);; Cellular Component: apoplast (GO:0048046);;	--	--	--	--	Cupin	Germin-like protein subfamily T member 1 OS=Arabidopsis thaliana OX=3702 GN=GLP1 PE=2 SV=2	S	Function unknown	hypothetical protein Csa_014050 [Cucumis sativus]
CsaV3_1G001960	0.698395	0.0476285	normal	0.467992	0.0917759	normal	0.675104	0.0558256	normal	0.634382	0.068329	normal	--	--	Molecular Function: transcription factor activity, sequence-specific DNA binding (GO:0003700);; Cellular Component: nucleus (GO:0005634);; Molecular Function: protein dimerization activity (GO:0046983);;	K11253|5.2e-17|pop:18096237|K11253 histone H3 | (RefSeq) uncharacterized protein LOC18096237	--	--	--	Helix-loop-helix DNA-binding domain	Transcription factor bHLH79 OS=Arabidopsis thaliana OX=3702 GN=BHLH79 PE=1 SV=1	K	Transcription	hypothetical protein Csa_013268 [Cucumis sativus]
CsaV3_1G001970	8.74e-05	-1.52328	down	0.83419	0.0694513	normal	0.00511921	-1.32875	down	--	--	--	--	--	Biological Process: microtubule-based process (GO:0007017);; Cellular Component: dynein complex (GO:0030286);; Molecular Function: dynein intermediate chain binding (GO:0045505);; Molecular Function: dynein light intermediate chain binding (GO:0051959);; Biological Process: positive regulation of ATP-dependent microtubule motor activity, plus-end-directed (GO:2000582);;	K10418|1.6e-31|cann:107846950|K10418 dynein light chain LC8-type | (RefSeq) uncharacterized LOC107846950	--	[Z]	Cytoskeleton	Dynein light chain type 1	Dynein 8 kDa light chain, flagellar outer arm OS=Chlamydomonas reinhardtii OX=3055 PE=1 SV=1	Z	Cytoskeleton	uncharacterized protein LOC101215824 [Cucumis sativus]
CsaV3_1G001980	0.000438856	-0.411725	normal	0.974013	0.00383639	normal	0.0182653	-0.244625	normal	0.21292	-0.173083	normal	--	--	Cellular Component: chloroplast (GO:0009507);;	K09422|7.5e-92|vvi:100258784|K09422 transcription factor MYB, plant | (RefSeq) hypothetical protein	--	--	--	--	--	--	--	uncharacterized protein LOC101216066 [Cucumis sativus]
CsaV3_1G001990	--	--	--	--	--	--	--	--	--	--	--	--	--	--	Molecular Function: transcription regulatory region sequence-specific DNA binding (GO:0000976);; Molecular Function: transcription factor activity, sequence-specific DNA binding (GO:0003700);; Cellular Component: nucleus (GO:0005634);; Biological Process: cell differentiation (GO:0030154);; Molecular Function: sequence-specific DNA binding (GO:0043565);;	K09422|8.1e-197|cmo:103493959|K09422 transcription factor MYB, plant | (RefSeq) transcription factor MYB35-like	--	[K]	Transcription	Myb-like DNA-binding domain	Transcription factor MYB35 OS=Arabidopsis thaliana OX=3702 GN=MYB35 PE=1 SV=1	--	--	transcription factor MYB35 [Cucumis sativus]
CsaV3_1G002000	0.000882006	0.187838	normal	2.06e-05	0.269065	normal	0.0262518	0.15683	normal	4.82e-06	0.284458	normal	--	--	--	--	--	--	--	DDT domain	DDT domain-containing protein DDR4 OS=Arabidopsis thaliana OX=3702 GN=DDR4 PE=1 SV=1	S	Function unknown	DDT domain-containing protein DDR4 isoform X2 [Cucumis sativus]
CsaV3_1G002010	--	--	--	--	--	--	--	--	--	--	--	--	--	--	--	--	--	--	--	--	--	--	--	hypothetical protein Csa_013121 [Cucumis sativus]
CsaV3_1G002020	1.49e-15	-0.714105	normal	0.893865	0.0135657	normal	6.49e-15	-0.68386	normal	0.81527	-0.0305451	normal	--	--	Cellular Component: membrane (GO:0016020);; Cellular Component: integral component of membrane (GO:0016021);; Molecular Function: transmembrane transporter activity (GO:0022857);;	--	--	--	--	Nodulin-like	--	S	Function unknown	protein NUCLEAR FUSION DEFECTIVE 4 [Cucumis sativus]
CsaV3_1G002030	--	--	--	--	--	--	--	--	--	--	--	--	--	--	Cellular Component: integral component of membrane (GO:0016021);;	--	--	--	--	--	--	S	Function unknown	hypothetical protein Csa_013737 [Cucumis sativus]
CsaV3_1G002040	--	--	--	--	--	--	--	--	--	--	--	--	--	--	Cellular Component: membrane (GO:0016020);;	--	--	--	--	--	--	S	Function unknown	hypothetical protein Csa_013112 [Cucumis sativus]
CsaV3_1G002050	1.35e-05	0.720319	normal	0.352444	0.175969	normal	0.000128138	0.575395	normal	0.044331	0.302392	normal	[P]	Inorganic ion transport and metabolism	Cellular Component: membrane (GO:0016020);; Cellular Component: integral component of membrane (GO:0016021);; Molecular Function: transmembrane transporter activity (GO:0022857);;	--	--	--	--	Nodulin-like	--	S	Function unknown	protein NUCLEAR FUSION DEFECTIVE 4 [Cucumis sativus]
CsaV3_1G002060	1.52e-09	-0.459192	normal	9.03e-61	1.39174	up	0.00991133	0.288974	normal	2e-12	0.635256	normal	--	--	Cellular Component: nucleus (GO:0005634);; Biological Process: ubiquitin-dependent protein catabolic process (GO:0006511);; Molecular Function: zinc ion binding (GO:0008270);; Biological Process: protein ubiquitination (GO:0016567);; Molecular Function: ubiquitin protein ligase activity (GO:0061630);;	K16276|0.0e+00|csv:101212459|K16276 zinc finger protein-like protein | (RefSeq) zinc finger protein BRUTUS-like At1g74770	--	[R]	General function prediction only	Zinc-ribbon	Zinc finger protein BRUTUS-like At1g74770 OS=Arabidopsis thaliana OX=3702 GN=At1g74770 PE=2 SV=1	O	Posttranslational modification, protein turnover, chaperones	zinc finger protein BRUTUS-like At1g74770 [Cucumis sativus]
CsaV3_1G002070	0.113577	-0.0999809	normal	8.05e-05	0.278091	normal	0.827076	0.0223525	normal	0.108586	0.141143	normal	--	--	Biological Process: protein deubiquitination (GO:0016579);; Molecular Function: thiol-dependent ubiquitinyl hydrolase activity (GO:0036459);;	--	--	--	--	Protein of unknown function (DUF629)	--	O	Posttranslational modification, protein turnover, chaperones	uncharacterized protein LOC101212702 [Cucumis sativus]
CsaV3_1G002080	1.38e-19	0.536789	normal	0.0287792	0.148182	normal	8.07e-09	0.41266	normal	0.000220832	0.255423	normal	--	--	Molecular Function: molecular_function (GO:0003674);; Molecular Function: nucleic acid binding (GO:0003676);; Molecular Function: RNA binding (GO:0003723);; Molecular Function: catalytic activity (GO:0003824);; Molecular Function: nuclease activity (GO:0004518);; Molecular Function: endonuclease activity (GO:0004519);; Molecular Function: binding (GO:0005488);; Cellular Component: cellular_compon…	--	--	[R]	General function prediction only	PPR repeat family	Pentatricopeptide repeat-containing protein At1g18900 OS=Arabidopsis thaliana OX=3702 GN=At1g18900 PE=2 SV=1	S	Function unknown	pentatricopeptide repeat-containing protein At1g18900 [Cucumis sativus]
CsaV3_1G002090	1.5e-18	-1.20504	down	0.901807	0.0174143	normal	1.36e-14	-1.03609	down	0.413296	-0.155851	normal	--	--	--	--	--	--	--	--	--	--	--	hypothetical protein Csa_013502 [Cucumis sativus]
CsaV3_1G002100	4.04e-82	-0.863382	normal	0.276219	0.0603846	normal	5.96e-48	-0.775783	normal	0.516732	-0.0415514	normal	[P]	Inorganic ion transport and metabolism	Molecular Function: ATP binding (GO:0005524);; Cellular Component: plasma membrane (GO:0005886);; Molecular Function: hydrogen-exporting ATPase activity, phosphorylative mechanism (GO:0008553);; Cellular Component: integral component of membrane (GO:0016021);; Biological Process: hydrogen ion export across plasma membrane (GO:0120029);;	K01535|0.0e+00|csv:101217264|K01535 H+-transporting ATPase [EC:7.1.2.1] | (RefSeq) plasma membrane ATPase 3	Oxidative phosphorylation (ko00190)	[P]	Inorganic ion transport and metabolism	E1-E2 ATPase	ATPase 11, plasma membrane-type OS=Arabidopsis thaliana OX=3702 GN=AHA11 PE=1 SV=1	P	Inorganic ion transport and metabolism	hypothetical protein Csa_013252 [Cucumis sativus]
CsaV3_1G002110	8.89e-08	-0.288646	normal	3.7e-51	0.924279	normal	8.38e-34	0.821948	normal	0.00153619	-0.194529	normal	[E]	Amino acid transport and metabolism	Cellular Component: integral component of membrane (GO:0016021);; Molecular Function: transmembrane transporter activity (GO:0022857);;	K14638|3.8e-132|cmax:111493070|K14638 solute carrier family 15 (peptide/histidine transporter), member 3/4 | (RefSeq) protein NRT1/ PTR FAMILY 2.13-like	--	[E]	Amino acid transport and metabolism	POT family	Protein NRT1/ PTR FAMILY 2.11 OS=Arabidopsis thaliana OX=3702 GN=NPF2.11 PE=1 SV=1	E	Amino acid transport and metabolism	protein NRT1/ PTR FAMILY 2.11 [Cucumis sativus]
CsaV3_1G002120	--	--	--	--	--	--	--	--	--	0.708461	0.153714	normal	[E]	Amino acid transport and metabolism	Cellular Component: plasma membrane (GO:0005886);; Cellular Component: integral component of membrane (GO:0016021);; Molecular Function: transmembrane transporter activity (GO:0022857);;	K14638|4.1e-126|cmax:111493070|K14638 solute carrier family 15 (peptide/histidine transporter), member 3/4 | (RefSeq) protein NRT1/ PTR FAMILY 2.13-like	--	[E]	Amino acid transport and metabolism	POT family	Protein NRT1/ PTR FAMILY 2.10 OS=Arabidopsis thaliana OX=3702 GN=NPF2.10 PE=1 SV=3	E	Amino acid transport and metabolism	protein NRT1/ PTR FAMILY 2.10 [Cucumis sativus]
CsaV3_1G002130	1.07e-11	-1.19371	down	2.44e-17	1.35935	up	0.000117222	-0.990244	normal	3.05e-06	1.07703	up	--		Molecular Function: protein kinase activity (GO:0004672);; Molecular Function: ATP binding (GO:0005524);; Cellular Component: integral component of membrane (GO:0016021);; Biological Process: cellulose biosynthetic process (GO:0030244);;	K13418|5.0e-71|qsu:112032000|K13418 somatic embryogenesis receptor kinase 1 [EC:2.7.10.1 2.7.11.1] | (RefSeq) somatic embryogenesis receptor kinase 2	--	--	--	Protein kinase domain	LRR receptor-like serine/threonine-protein kinase FEI 1 OS=Arabidopsis thaliana OX=3702 GN=FEI1 PE=1 SV=1	T	Signal transduction mechanisms	LRR receptor-like serine/threonine-protein kinase FEI 2 [Cucumis sativus]
CsaV3_1G002140	0.356678	0.199372	normal	0.922141	0.0213259	normal	4.99e-08	0.882241	normal	0.000423456	-0.63504	normal	--	--	Cellular Component: integral component of membrane (GO:0016021);; Molecular Function: transmembrane transporter activity (GO:0022857);;	K14638|0.0e+00|csv:101217968|K14638 solute carrier family 15 (peptide/histidine transporter), member 3/4 | (RefSeq) nitrate transporter 1.2-like	--	[E]	Amino acid transport and metabolism	POT family	Protein NRT1/ PTR FAMILY 4.6 OS=Arabidopsis thaliana OX=3702 GN=NPF4.6 PE=1 SV=1	E	Amino acid transport and metabolism	nitrate transporter 1.2-like [Cucumis sativus]
CsaV3_1G002150	1.47e-53	-0.87347	normal	0.0357752	-0.110124	normal	3.56e-07	-0.277074	normal	1.12e-31	-0.716525	normal	[HQ]	Coenzyme transport and metabolism;; Secondary metabolites biosynthesis, transport and catabolism	Molecular Function: isochorismate synthase activity (GO:0008909);; Cellular Component: plastid (GO:0009536);; Biological Process: phylloquinone biosynthetic process (GO:0042372);;	K02552|0.0e+00|csv:101218602|K02552 menaquinone-specific isochorismate synthase [EC:5.4.4.2] | (RefSeq) isochorismate synthase 2, chloroplastic isoform X1	Ubiquinone and other terpenoid-quinone biosynthesis (ko00130)	[E]	Amino acid transport and metabolism	chorismate binding enzyme	Isochorismate synthase 2, chloroplastic OS=Arabidopsis thaliana OX=3702 GN=ICS2 PE=2 SV=2	E	Amino acid transport and metabolism	isochorismate synthase 2, chloroplastic isoform X1 [Cucumis sativus]
CsaV3_1G002160	9.34e-82	1.46595	up	0.952276	-0.00733952	normal	2.96e-60	1.44948	up	0.939933	-0.0081253	normal	[O]	Posttranslational modification, protein turnover, chaperones	Molecular Function: molecular_function (GO:0003674);; Molecular Function: binding (GO:0005488);; Molecular Function: protein binding (GO:0005515);; Cellular Component: cellular_component (GO:0005575);; Cellular Component: intracellular (GO:0005622);; Cellular Component: cell (GO:0005623);; Cellular Component: cytoplasm (GO:0005737);; Cellular Component: vacuole (GO:0005773);; Cellular Component: …	--	--	[C]	Energy production and conversion	SPFH domain / Band 7 family	Hypersensitive-induced response protein-like protein 1 OS=Oryza sativa subsp. japonica OX=39947 GN=HIRL1 PE=2 SV=1	C	Energy production and conversion	hypersensitive-induced response protein-like protein 1 [Cucumis sativus]
CsaV3_1G002170	--	--	--	--	--	--	--	--	--	--	--	--	--	--	--	--	--	--	--	--	--	--	--	hypothetical protein Csa_013928 [Cucumis sativus]
CsaV3_1G002180	2.34e-16	1.53731	up	0.00125849	0.77774	normal	2.54e-43	2.39855	up	0.957354	-0.00952369	normal	--	--	Molecular Function: transcription factor activity, sequence-specific DNA binding (GO:0003700);; Cellular Component: nucleus (GO:0005634);; Molecular Function: sequence-specific DNA binding (GO:0043565);;	K18835|1.0e-20|sly:101256276|K18835 WRKY transcription factor 2 | (RefSeq) probable WRKY transcription factor 3	Plant-pathogen interaction (ko04626)	--	--	WRKY DNA -binding domain	WRKY transcription factor 72A OS=Solanum lycopersicum OX=4081 GN=WRKY72A PE=2 SV=1	K	Transcription	WRKY transcription factor 72A isoform X1 [Cucumis sativus]
CsaV3_1G002190	0.0105965	0.262458	normal	3.28e-08	0.589371	normal	0.79382	-0.0392724	normal	2.14e-14	0.864728	normal	--	--	--	--	--	--	--	--	--	--	--	uncharacterized protein LOC101218840 [Cucumis sativus]
CsaV3_1G002200	1.45e-99	1.69004	up	9.02e-12	0.788803	normal	4.52e-200	2.66931	up	0.00688006	-0.18863	normal	[V]	Defense mechanisms	Molecular Function: lipid transporter activity (GO:0005319);; Molecular Function: ATP binding (GO:0005524);; Biological Process: lipid transport (GO:0006869);; Cellular Component: integral component of membrane (GO:0016021);; Molecular Function: ATPase activity (GO:0016887);; Molecular Function: ATPase activity, coupled to transmembrane movement of substances (GO:0042626);; Cellular Component: in…	K05641|3.1e-78|ota:OT_ostta18g01310|K05641 ATP-binding cassette, subfamily A (ABC1), member 1 | (RefSeq) ABC transporter, conserved site	ABC transporters (ko02010)	[IR]	Lipid transport and metabolism;; General function prediction only	ABC-2 family transporter protein	ABC transporter A family member 2 OS=Arabidopsis thaliana OX=3702 GN=ABCA2 PE=2 SV=1	I	Lipid transport and metabolism	ABC transporter A family member 2 [Cucumis sativus]
CsaV3_1G002210	3.6e-136	2.10214	up	3.8e-05	0.522854	normal	0	3.39562	up	2.89e-33	-0.768084	normal	[V]	Defense mechanisms	Molecular Function: lipid transporter activity (GO:0005319);; Molecular Function: ATP binding (GO:0005524);; Biological Process: lipid transport (GO:0006869);; Cellular Component: integral component of membrane (GO:0016021);; Molecular Function: ATPase activity (GO:0016887);; Molecular Function: ATPase activity, coupled to transmembrane movement of substances (GO:0042626);; Cellular Component: in…	K05643|2.3e-62|dct:110108748|K05643 ATP-binding cassette, subfamily A (ABC1), member 3 | (RefSeq) ABC transporter A family member 1	ABC transporters (ko02010)	[IR]	Lipid transport and metabolism;; General function prediction only	ABC transporter	ABC transporter A family member 7 OS=Arabidopsis thaliana OX=3702 GN=ABCA7 PE=3 SV=2	I	Lipid transport and metabolism	ABC transporter A family member 7 [Cucumis sativus]
CsaV3_1G002220	0.686215	-0.214541	normal	0.276624	-0.374738	normal	0.51529	-0.274261	normal	0.483127	-0.278031	normal	[G]	Carbohydrate transport and metabolism	Molecular Function: aldose 1-epimerase activity (GO:0004034);; Biological Process: glucose metabolic process (GO:0006006);; Molecular Function: carbohydrate binding (GO:0030246);; Biological Process: galactose catabolic process via UDP-galactose (GO:0033499);;	K01785|3.2e-206|csv:101213425|K01785 aldose 1-epimerase [EC:5.1.3.3] | (RefSeq) aldose 1-epimerase	Glycolysis / Gluconeogenesis (ko00010);; Galactose metabolism (ko00052)	[G]	Carbohydrate transport and metabolism	Aldose 1-epimerase	--	G	Carbohydrate transport and metabolism	aldose 1-epimerase [Cucumis sativus]
CsaV3_1G002230	2.94e-38	0.862236	normal	0.434907	-0.0677659	normal	2.36e-11	0.598636	normal	0.0516131	0.176586	normal	[R]	General function prediction only	Cellular Component: cytosol (GO:0005829);; Cellular Component: retromer complex (GO:0030904);; Biological Process: retrograde transport, endosome to Golgi (GO:0042147);;	K18467|4.7e-108|cmo:103493980|K18467 vacuolar protein sorting-associated protein 29 | (RefSeq) vacuolar protein sorting-associated protein 29	Endocytosis (ko04144)	[U]	Intracellular trafficking, secretion, and vesicular transport	Calcineurin-like phosphoesterase superfamily domain	Vacuolar protein sorting-associated protein 29 OS=Arabidopsis thaliana OX=3702 GN=VPS29 PE=2 SV=1	U	Intracellular trafficking, secretion, and vesicular transport	vacuolar protein sorting-associated protein 29 [Cucumis sativus]
CsaV3_1G002240	5.16e-29	-2.90835	down	2.02e-20	1.73855	up	1.22e-10	-3.21151	down	--	--	--	--	--	Molecular Function: protein dimerization activity (GO:0046983);;	--	--	--	--	Helix-loop-helix DNA-binding domain	Transcription factor PRE3 OS=Arabidopsis thaliana OX=3702 GN=PRE3 PE=1 SV=1	K	Transcription	transcription factor PRE3-like [Cucumis sativus]
CsaV3_1G002250	4.73e-22	-0.862861	normal	6.08e-24	-0.614177	normal	9.86e-42	-0.903988	normal	1.03e-09	-0.581661	normal	--	--	Cellular Component: integral component of membrane (GO:0016021);;	K17279|2.0e-95|csv:101220028|K17279 receptor expression-enhancing protein 5/6 | (RefSeq) HVA22-like protein a	--	[U]	Intracellular trafficking, secretion, and vesicular transport	TB2/DP1, HVA22 family	HVA22-like protein a OS=Arabidopsis thaliana OX=3702 GN=HVA22A PE=2 SV=1	U	Intracellular trafficking, secretion, and vesicular transport	HVA22-like protein a [Cucumis sativus]
CsaV3_1G002260	8.53e-28	1.0159	up	0.741806	-0.0460746	normal	2.39e-14	0.79759	normal	0.106038	0.152387	normal	--	--	Molecular Function: transcription factor activity, sequence-specific DNA binding (GO:0003700);; Cellular Component: nucleus (GO:0005634);; Biological Process: cellular response to iron ion starvation (GO:0010106);; Molecular Function: protein dimerization activity (GO:0046983);;	--	--	--	--	--	Transcription factor bHLH47 OS=Arabidopsis thaliana OX=3702 GN=BHLH47 PE=1 SV=1	K	Transcription	transcription factor bHLH47 isoform X1 [Cucumis sativus]
CsaV3_1G002270	1.85e-06	-0.445251	normal	0.254294	0.10427	normal	0.000197613	-0.329593	normal	0.845186	-0.0250018	normal	--	--	Cellular Component: integral component of membrane (GO:0016021);;	--	--	--	--	--	--	--	--	uncharacterized protein LOC101220816 isoform X1 [Cucumis sativus]
CsaV3_1G002280	4.91e-06	-0.519234	normal	0.682244	0.0522483	normal	1.71e-15	-1.04854	down	0.000107391	0.548945	normal	--	--	Molecular Function: transcription factor activity, sequence-specific DNA binding (GO:0003700);;	K16221|1.6e-31|lang:109335954|K16221 transcription factor TCP21 (protein CCA1 HIKING EXPEDITION) | (RefSeq) transcription factor TCP7-like	Circadian rhythm - plant (ko04712)	--	--	TCP family transcription factor	Transcription factor TCP14 OS=Arabidopsis thaliana OX=3702 GN=TCP14 PE=1 SV=1	K	Transcription	transcription factor TCP14 [Cucumis sativus]
CsaV3_1G002290	1.42e-43	0.664263	normal	2.61e-09	0.370147	normal	3.52e-16	0.592052	normal	7.33e-12	0.425714	normal	[J]	Translation, ribosomal structure and biogenesis	Molecular Function: structural constituent of ribosome (GO:0003735);; Cellular Component: ribosome (GO:0005840);; Biological Process: translation (GO:0006412);;	K02915|2.8e-58|cmo:103494004|K02915 large subunit ribosomal protein L34e | (RefSeq) 60S ribosomal protein L34	Ribosome (ko03010)	[J]	Translation, ribosomal structure and biogenesis	Ribosomal protein L34e	60S ribosomal protein L34 OS=Nicotiana tabacum OX=4097 GN=RPL34 PE=2 SV=1	J	Translation, ribosomal structure and biogenesis	60S ribosomal protein L34 [Cucumis sativus]
CsaV3_1G002300	0.00117332	-1.18576	down	0.834545	-0.0639867	normal	0.00160273	-1.04795	down	--	--	--	--	--	Molecular Function: transcription regulatory region sequence-specific DNA binding (GO:0000976);; Molecular Function: transcription factor activity, sequence-specific DNA binding (GO:0003700);; Cellular Component: nucleus (GO:0005634);; Biological Process: response to auxin (GO:0009733);; Biological Process: cell differentiation (GO:0030154);; Molecular Function: sequence-specific DNA binding (GO:…	K09422|1.3e-124|cmo:103493990|K09422 transcription factor MYB, plant | (RefSeq) myb-related protein 306-like	--	[K]	Transcription	Myb-like DNA-binding domain	Myb-related protein 306 OS=Antirrhinum majus OX=4151 GN=MYB306 PE=2 SV=1	--	--	myb-related protein 306 [Cucumis sativus]
CsaV3_1G002310	0.971645	0.0102108	normal	0.0551493	0.490921	normal	0.182895	0.388224	normal	0.636518	0.134431	normal	--	--	Biological Process: response to acid chemical (GO:0001101);; Molecular Function: molecular_function (GO:0003674);; Molecular Function: nucleic acid binding (GO:0003676);; Molecular Function: DNA binding (GO:0003677);; Molecular Function: binding (GO:0005488);; Molecular Function: protein binding (GO:0005515);; Cellular Component: cellular_component (GO:0005575);; Cellular Component: intracellular…	K15777|2.2e-17|mesc:110630336|K15777 4,5-DOPA dioxygenase extradiol [EC:1.13.11.-] | (RefSeq) uncharacterized protein LOC110630336	Betalain biosynthesis (ko00965)	--	--	ZF-HD protein dimerisation region	Mini zinc finger protein 3 OS=Arabidopsis thaliana OX=3702 GN=MIF3 PE=1 SV=1	S	Function unknown	hypothetical protein Csa_013396 [Cucumis sativus]
CsaV3_1G002320	--	--	--	--	--	--	--	--	--	--	--	--	--	--	--	--	--	--	--	--	--	--	--	hypothetical protein Csa_014085 [Cucumis sativus]
CsaV3_1G002330	1.94e-31	0.992687	normal	0.439038	0.092245	normal	2.62e-06	0.488837	normal	2.52e-11	0.573366	normal	--	--	Cellular Component: nucleus (GO:0005634);; Biological Process: nucleologenesis (GO:0017126);;	--	--	--	--	Protein of unknown function (DUF3223)	Protein EMBRYO DEFECTIVE 514 OS=Arabidopsis thaliana OX=3702 GN=EMB514 PE=1 SV=1	S	Function unknown	protein EMBRYO DEFECTIVE 514 [Cucumis sativus]
CsaV3_1G002340	0.00658894	0.637347	normal	0.370997	0.240979	normal	0.250152	0.297744	normal	0.00777088	0.54662	normal	--	--	Molecular Function: zinc ion binding (GO:0008270);; Biological Process: RNA modification (GO:0009451);; Cellular Component: intracellular membrane-bounded organelle (GO:0043231);;	K10683|6.5e-111|cic:CICLE_v10014038mg|K10683 BRCA1-associated RING domain protein 1 | (RefSeq) hypothetical protein	Homologous recombination (ko03440)	[R]	General function prediction only	PPR repeat	Pentatricopeptide repeat-containing protein At3g47530 OS=Arabidopsis thaliana OX=3702 GN=PCMP-H76 PE=2 SV=1	S	Function unknown	pentatricopeptide repeat-containing protein At3g47530 [Cucumis sativus]
CsaV3_1G002350	4.88e-152	1.49155	up	0.00418958	-0.2133	normal	8.9e-31	0.747219	normal	8.32e-23	0.51086	normal	[C]	Energy production and conversion	Biological Process: carbohydrate metabolic process (GO:0005975);; Biological Process: tricarboxylic acid cycle (GO:0006099);; Biological Process: malate metabolic process (GO:0006108);; Molecular Function: L-malate dehydrogenase activity (GO:0030060);;	K00026|3.7e-222|csv:101213903|K00026 malate dehydrogenase [EC:1.1.1.37] | (RefSeq) malate dehydrogenase, chloroplastic	Citrate cycle (TCA cycle) (ko00020);; Cysteine and methionine metabolism (ko00270);; Pyruvate metabolism (ko00620);; Glyoxylate and dicarboxylate metabolism (ko00630);; Carbon fixation in photosynthetic organisms (ko00710);; Carbon metabolism (ko01200)	[C]	Energy production and conversion	lactate/malate dehydrogenase, NAD binding domain	Malate dehydrogenase, chloroplastic OS=Arabidopsis thaliana OX=3702 GN=At3g47520 PE=1 SV=1	C	Energy production and conversion	malate dehydrogenase, chloroplastic [Cucumis sativus]
CsaV3_1G002360	--	--	--	--	--	--	--	--	--	--	--	--	--	--	--	--	--	--	--	--	--	--	--	hypothetical protein Csa_023778, partial [Cucumis sativus]
CsaV3_1G002370	2.28e-38	-0.851402	normal	3.1e-10	0.397567	normal	0.00130722	-0.24223	normal	0.00680352	-0.221227	normal	[C]	Energy production and conversion	Cellular Component: chloroplast thylakoid membrane (GO:0009535);; Cellular Component: chloroplast envelope (GO:0009941);; Biological Process: photosynthesis (GO:0015979);; Biological Process: chlorophyll biosynthetic process (GO:0015995);; Molecular Function: oxidoreductase activity, acting on the CH-CH group of donors (GO:0016627);; Molecular Function: oxidoreductase activity, acting on the CH-C…	K10960|7.7e-269|csv:101221755|K10960 geranylgeranyl diphosphate/geranylgeranyl-bacteriochlorophyllide a reductase [EC:1.3.1.83 1.3.1.111] | (RefSeq) geranylgeranyl diphosphate reductase, chloroplastic	Porphyrin and chlorophyll metabolism (ko00860);; Terpenoid backbone biosynthesis (ko00900)	--	--	FAD binding domain	Geranylgeranyl diphosphate reductase, chloroplastic OS=Nicotiana tabacum OX=4097 GN=CHLP PE=2 SV=1	C	Energy production and conversion	geranylgeranyl diphosphate reductase, chloroplastic [Cucumis sativus]
CsaV3_1G002380	0.426429	0.146605	normal	2.06e-50	-1.72517	down	1.23e-23	-1.26889	down	0.0506507	-0.344147	normal	[IR]	Lipid transport and metabolism;; General function prediction only	Molecular Function: hydrolase activity, acting on ester bonds (GO:0016788);;	K10691|3.6e-46|ats:109762802|K10691 E3 ubiquitin-protein ligase UBR4 [EC:2.3.2.27] | (RefSeq) LOC109762802; auxin transport protein BIG	--	--	--	GDSL-like Lipase/Acylhydrolase	GDSL esterase/lipase At1g74460 OS=Arabidopsis thaliana OX=3702 GN=At1g74460 PE=2 SV=1	I	Lipid transport and metabolism	GDSL esterase/lipase At1g74460 [Cucumis sativus]
CsaV3_1G002390	0.0771419	0.161507	normal	7.54e-09	-0.486736	normal	0.0612295	-0.163409	normal	0.051313	-0.179845	normal	--	--	Molecular Function: DNA binding (GO:0003677);; Molecular Function: transcription factor activity, sequence-specific DNA binding (GO:0003700);; Cellular Component: nucleus (GO:0005634);;	K16222|1.1e-62|csat:104762378|K16222 Dof zinc finger protein DOF5.5 | (RefSeq) cyclic dof factor 1-like	Circadian rhythm - plant (ko04712)	--	--	Dof domain, zinc finger	Cyclic dof factor 3 OS=Arabidopsis thaliana OX=3702 GN=CDF3 PE=1 SV=2	K	Transcription	cyclic dof factor 3 [Cucumis sativus]
CsaV3_1G002400	0.368434	0.19057	normal	0.676681	-0.0906684	normal	0.707789	0.0826261	normal	0.990333	-0.0030617	normal	--	--	--	--	--	--	--	HNH endonuclease	--	S	Function unknown	uncharacterized protein LOC101222461 [Cucumis sativus]
CsaV3_1G002410	8.5e-15	-0.879531	normal	1.18e-06	0.588813	normal	0.0659496	0.264032	normal	2.65e-05	-0.538418	normal	--	--	Biological Process: response to light stimulus (GO:0009416);; Cellular Component: photosystem I (GO:0009522);; Cellular Component: photosystem II (GO:0009523);; Cellular Component: chloroplast thylakoid membrane (GO:0009535);; Biological Process: photosynthesis, light harvesting in photosystem I (GO:0009768);; Cellular Component: integral component of membrane (GO:0016021);; Molecular Function: c…	K08910|2.0e-146|csv:101222701|K08910 light-harvesting complex I chlorophyll a/b binding protein 4 | (RefSeq) chlorophyll a-b binding protein P4, chloroplastic	Photosynthesis - antenna proteins (ko00196)	--	--	Chlorophyll A-B binding protein	Chlorophyll a-b binding protein P4, chloroplastic OS=Pisum sativum OX=3888 GN=lhcA-P4 PE=1 SV=1	C	Energy production and conversion	chlorophyll a-b binding protein P4, chloroplastic [Cucumis sativus]
CsaV3_1G002420	1.59e-76	-2.13847	down	1.67e-16	0.785176	normal	2.69e-28	-1.58061	down	0.280966	0.215417	normal	--	--	Cellular Component: extracellular region (GO:0005576);; Cellular Component: cell wall (GO:0005618);; Biological Process: plant-type cell wall organization (GO:0009664);; Cellular Component: membrane (GO:0016020);;	K20628|2.5e-136|cpep:111792559|K20628 expansin | (RefSeq) expansin-A1-like	--	--	--	Expansin C-terminal domain	Expansin-A1 OS=Arabidopsis thaliana OX=3702 GN=EXPA1 PE=2 SV=1	S	Function unknown	hypothetical protein Csa_013186 [Cucumis sativus]
CsaV3_1G002430	4.52e-27	-0.910364	normal	8.17e-21	-0.600852	normal	4.85e-34	-0.791166	normal	5.87e-18	-0.729154	normal	[S]	Function unknown	Cellular Component: integral component of membrane (GO:0016021);; Biological Process: sphingoid catabolic process (GO:0046521);;	--	--	[S]	Function unknown	Protein of unknown function (DUF962)	--	S	Function unknown	uncharacterized endoplasmic reticulum membrane protein YGL010W [Cucumis sativus]
CsaV3_1G002440	7.3e-14	-2.9435	down	0.180888	-0.3148	normal	1.27e-12	-2.19616	down	--	--	--	--	--	Cellular Component: chloroplast thylakoid membrane (GO:0009535);; Biological Process: photosynthetic electron transport in photosystem I (GO:0009773);; Cellular Component: NAD(P)H dehydrogenase complex (plastoquinone) (GO:0010598);;	--	--	--	--	--	Photosynthetic NDH subunit of subcomplex B 4, chloroplastic OS=Arabidopsis thaliana OX=3702 GN=PNSB4 PE=2 SV=1	--	--	photosynthetic NDH subunit of subcomplex B 4, chloroplastic [Cucumis sativus]
CsaV3_1G002450	--	--	--	--	--	--	--	--	--	--	--	--	--	--	Biological Process: RNA modification (GO:0009451);; Cellular Component: intracellular membrane-bounded organelle (GO:0043231);;	K03798|6.8e-77|pxb:103964982|K03798 cell division protease FtsH [EC:3.4.24.-] | (RefSeq) ATP-dependent zinc metalloprotease FTSH 6, chloroplastic-like	--	[R]	General function prediction only	PPR repeat	Pentatricopeptide repeat-containing protein At1g59720, chloroplastic/mitochondrial OS=Arabidopsis thaliana OX=3702 GN=PCMP-H51 PE=1 SV=2	S	Function unknown	pentatricopeptide repeat-containing protein At1g59720, chloroplastic/mitochondrial [Cucumis sativus]
CsaV3_1G002460	3.7e-40	0.763728	normal	0.0486765	0.147346	normal	1.9e-10	0.454095	normal	2e-13	0.439572	normal	--	--	Molecular Function: structural constituent of ribosome (GO:0003735);; Cellular Component: ribosome (GO:0005840);; Biological Process: translation (GO:0006412);;	K02915|8.6e-54|cmax:111468627|K02915 large subunit ribosomal protein L34e | (RefSeq) 60S ribosomal protein L34-like	Ribosome (ko03010)	[J]	Translation, ribosomal structure and biogenesis	Ribosomal protein L34e	60S ribosomal protein L34 OS=Nicotiana tabacum OX=4097 GN=RPL34 PE=2 SV=1	J	Translation, ribosomal structure and biogenesis	hypothetical protein Csa_013568 [Cucumis sativus]
CsaV3_1G002470	0.0156108	-0.163186	normal	4.93e-58	1.20459	up	6.65e-39	1.08958	up	0.551126	-0.052119	normal	--	--	Molecular Function: DNA binding (GO:0003677);; Cellular Component: nucleus (GO:0005634);; Biological Process: regulation of transcription, DNA-templated (GO:0006355);;	K00521|1.4e-34|cmos:111447866|K00521 ferric-chelate reductase [EC:1.16.1.7] | (RefSeq) ferric reduction oxidase 7, chloroplastic-like	--	--	--	No apical meristem (NAM) protein	NAC domain-containing protein 100 OS=Arabidopsis thaliana OX=3702 GN=NAC100 PE=2 SV=1	K	Transcription	NAC domain-containing protein 100 [Cucumis sativus]
CsaV3_1G002480	--	--	--	--	--	--	--	--	--	--	--	--	--	--	--	--	--	--	--	--	--	--	--	hypothetical protein Csa_023789, partial [Cucumis sativus]
CsaV3_1G002490	--	--	--	--	--	--	--	--	--	--	--	--	--	--	--	--	--	--	--	--	--	--	--	hypothetical protein Csa_014094 [Cucumis sativus]
CsaV3_1G002500	0.912423	-0.00995983	normal	0.321494	0.0872849	normal	0.798391	0.0250208	normal	0.729065	0.037438	normal	--	--	Cellular Component: integral component of membrane (GO:0016021);;	--	--	--	--	DnaJ domain	--	O	Posttranslational modification, protein turnover, chaperones	uncharacterized protein LOC101203381 [Cucumis sativus]
CsaV3_1G002510	0.464725	-0.216185	normal	0.00791211	0.708665	normal	0.414965	-0.319324	normal	0.0113102	0.739981	normal	--	--	Molecular Function: enzyme inhibitor activity (GO:0004857);; Biological Process: negative regulation of catalytic activity (GO:0043086);;	--	--	--	--	Plant invertase/pectin methylesterase inhibitor	Putative invertase inhibitor OS=Platanus acerifolia OX=140101 PE=1 SV=1	S	Function unknown	hypothetical protein Csa_013805 [Cucumis sativus]
CsaV3_1G002520	6.06e-07	0.726478	normal	0.796924	-0.0495547	normal	0.130797	0.265738	normal	0.0162969	0.375846	normal	[T]	Signal transduction mechanisms	Molecular Function: nucleic acid binding (GO:0003676);; Molecular Function: 3'-5' exonuclease activity (GO:0008408);;	--	--	--	--	Exonuclease	Protein NEN1 OS=Arabidopsis thaliana OX=3702 GN=NEN1 PE=2 SV=1	L	Replication, recombination and repair	protein NEN1 [Cucumis sativus]
CsaV3_1G002530	0.0489885	0.478963	normal	0.57128	0.157365	normal	0.28543	0.327124	normal	0.320314	0.26896	normal	--	--	Molecular Function: molecular_function (GO:0003674);; Molecular Function: nucleic acid binding (GO:0003676);; Molecular Function: RNA binding (GO:0003723);; Molecular Function: catalytic activity (GO:0003824);; Molecular Function: nuclease activity (GO:0004518);; Molecular Function: endonuclease activity (GO:0004519);; Molecular Function: binding (GO:0005488);; Cellular Component: cellular_compon…	--	--	[R]	General function prediction only	PPR repeat family	Pentatricopeptide repeat-containing protein At5g61370, mitochondrial OS=Arabidopsis thaliana OX=3702 GN=At5g61370 PE=2 SV=1	S	Function unknown	hypothetical protein Csa_013999 [Cucumis sativus]
CsaV3_1G002540	6.15e-18	0.73272	normal	0.359799	-0.0966613	normal	0.0352495	0.204463	normal	2.55e-06	0.40889	normal	--	--	Cellular Component: endosome (GO:0005768);; Cellular Component: trans-Golgi network (GO:0005802);; Biological Process: xyloglucan biosynthetic process (GO:0009969);; Cellular Component: integral component of membrane (GO:0016021);; Molecular Function: transferase activity, transferring hexosyl groups (GO:0016758);;	K08238|1.5e-247|csv:101203867|K08238 xyloglucan 6-xylosyltransferase [EC:2.4.2.39] | (RefSeq) LOW QUALITY PROTEIN: probable xyloglucan 6-xylosyltransferase 5	--	[GM]	Carbohydrate transport and metabolism;; Cell wall/membrane/envelope biogenesis	galactosyl transferase GMA12/MNN10 family	Probable xyloglucan 6-xylosyltransferase 5 OS=Arabidopsis thaliana OX=3702 GN=XXT5 PE=1 SV=1	--	--	hypothetical protein Csa_013448 [Cucumis sativus]
CsaV3_1G002550	0.0016433	0.335976	normal	0.0235897	-0.235915	normal	0.0240993	-0.212186	normal	0.00422119	0.288394	normal	--	--	Cellular Component: endosome (GO:0005768);; Cellular Component: trans-Golgi network (GO:0005802);; Biological Process: xyloglucan biosynthetic process (GO:0009969);; Cellular Component: integral component of membrane (GO:0016021);; Molecular Function: transferase activity, transferring hexosyl groups (GO:0016758);;	K08238|6.2e-279|csv:101204112|K08238 xyloglucan 6-xylosyltransferase [EC:2.4.2.39] | (RefSeq) probable xyloglucan 6-xylosyltransferase 5	--	[GM]	Carbohydrate transport and metabolism;; Cell wall/membrane/envelope biogenesis	galactosyl transferase GMA12/MNN10 family	Probable xyloglucan 6-xylosyltransferase 5 OS=Arabidopsis thaliana OX=3702 GN=XXT5 PE=1 SV=1	--	--	probable xyloglucan 6-xylosyltransferase 5 [Cucumis sativus]
CsaV3_1G002560	2.12e-10	0.506825	normal	1.79e-26	-0.779708	normal	1.37e-39	0.823945	normal	1.47e-69	-1.11075	down	[S]	Function unknown	--	K13346|1.2e-06|mcha:111008915|K13346 peroxin-10 | (RefSeq) peroxisome biogenesis factor 10	Peroxisome (ko04146)	[O]	Posttranslational modification, protein turnover, chaperones	ATP-dependent protease La (LON) substrate-binding domain	--	I	Lipid transport and metabolism	probable receptor-like protein kinase At5g61350 [Cucumis sativus]
CsaV3_1G002570	1.87e-06	-1.18891	down	0.0065495	0.641783	normal	0.31151	-0.335593	normal	0.703375	-0.128093	normal	[M]	Cell wall/membrane/envelope biogenesis	Molecular Function: protein kinase activity (GO:0004672);; Molecular Function: ATP binding (GO:0005524);; Cellular Component: plasma membrane (GO:0005886);; Cellular Component: plasmodesma (GO:0009506);; Cellular Component: integral component of membrane (GO:0016021);; Biological Process: protein autophosphorylation (GO:0046777);;	K13435|8.7e-104|spen:107018783|K13435 serine/threonine-protein kinase Pto | (RefSeq) receptor-like protein kinase HERK 1 isoform X2	Plant-pathogen interaction (ko04626)	[T]	Signal transduction mechanisms	Protein tyrosine and serine/threonine kinase	Probable receptor-like protein kinase At5g61350 OS=Arabidopsis thaliana OX=3702 GN=At5g61350 PE=2 SV=1	T	Signal transduction mechanisms	hypothetical protein Csa_013685 [Cucumis sativus]
CsaV3_1G002580	9.52e-05	-0.255918	normal	0.000651415	0.224975	normal	0.97094	-0.00321322	normal	0.656167	-0.0408646	normal	--	--	Cellular Component: integral component of membrane (GO:0016021);;	--	--	--	--	--	--	--	--	hypothetical protein Csa_013696 [Cucumis sativus]
CsaV3_1G002590	0.000760831	-0.570469	normal	0.00155459	0.505217	normal	0.339514	-0.201356	normal	0.559965	0.132881	normal	--	--	--	--	--	--	--	--	--	--	--	hypothetical protein Csa_013119 [Cucumis sativus]
CsaV3_1G002600	0.00152283	-0.202969	normal	3.05e-11	0.458991	normal	0.137323	-0.15439	normal	3.32e-05	0.392216	normal	--	--	--	K11238|4.6e-18|qsu:112023085|K11238 cytokinesis protein | (RefSeq) cytokinesis protein sepA-like	--	--	--	Formin Homology 2 Domain	Formin-like protein 20 OS=Arabidopsis thaliana OX=3702 GN=FH20 PE=2 SV=3	--	--	hypothetical protein Csa_013528 [Cucumis sativus]
CsaV3_1G002610	0.0509905	0.227186	normal	0.0433858	-0.247188	normal	0.120657	-0.20191	normal	0.229145	0.157754	normal	--	--	Molecular Function: nucleic acid binding (GO:0003676);; Molecular Function: endonuclease activity (GO:0004519);;	--	--	--	--	HNH endonuclease	--	S	Function unknown	uncharacterized protein LOC101204599 [Cucumis sativus]
CsaV3_1G002620	1.38e-05	0.904487	normal	0.193912	-0.272197	normal	7.07e-05	0.714475	normal	0.62349	-0.107683	normal	--	--	Cellular Component: mitochondrial inner membrane presequence translocase complex (GO:0005744);; Biological Process: protein import into mitochondrial matrix (GO:0030150);;	K17805|5.3e-57|csv:101215349|K17805 mitochondrial import inner membrane translocase subunit TIM16 | (RefSeq) mitochondrial import inner membrane translocase subunit PAM16 like 2	--	[S]	Function unknown	Pam16	Mitochondrial import inner membrane translocase subunit PAM16 like 2 OS=Arabidopsis thaliana OX=3702 GN=PAM16L2 PE=2 SV=1	S	Function unknown	hypothetical protein Csa_014053 [Cucumis sativus]
CsaV3_1G002630	0.000172613	-0.423685	normal	0.985436	-0.00253162	normal	0.335425	-0.111538	normal	0.00817713	-0.321112	normal	--	--	Cellular Component: cytosol (GO:0005829);; Biological Process: chloroplast avoidance movement (GO:0009903);; Biological Process: chloroplast accumulation movement (GO:0009904);;	--	--	--	--	Weak chloroplast movement under blue light	--	T	Signal transduction mechanisms	protein WEAK CHLOROPLAST MOVEMENT UNDER BLUE LIGHT-like 1 [Cucumis sativus]
CsaV3_1G002640	0	2.62523	up	0.0116235	0.246391	normal	0	2.75969	up	0.0613063	0.0974514	normal	[M]	Cell wall/membrane/envelope biogenesis	Molecular Function: protein serine/threonine kinase activity (GO:0004674);; Molecular Function: ATP binding (GO:0005524);; Cellular Component: plasma membrane (GO:0005886);; Cellular Component: integral component of membrane (GO:0016021);;	K13415|6.8e-66|pda:103704826|K13415 protein brassinosteroid insensitive 1 [EC:2.7.10.1 2.7.11.1] | (RefSeq) LOW QUALITY PROTEIN: brassinosteroid LRR receptor kinase BRI1	Plant hormone signal transduction (ko04075)	--	--	Protein kinase domain	Probable LRR receptor-like serine/threonine-protein kinase At1g74360 OS=Arabidopsis thaliana OX=3702 GN=At1g74360 PE=1 SV=1	T	Signal transduction mechanisms	probable LRR receptor-like serine/threonine-protein kinase At1g74360 [Cucumis sativus]
CsaV3_1G002650	6.36e-131	-1.79079	down	0.04201	0.13198	normal	3.32e-76	-1.38395	down	0.00562382	-0.282978	normal	[V]	Defense mechanisms	Molecular Function: magnesium ion binding (GO:0000287);; Cellular Component: cytosol (GO:0005829);; Biological Process: dCTP catabolic process (GO:0006253);; Biological Process: DNA protection (GO:0042262);; Molecular Function: dCTP diphosphatase activity (GO:0047840);;	K16904|7.3e-65|csv:101204836|K16904 dCTP diphosphatase [EC:3.6.1.12] | (RefSeq) dCTP pyrophosphatase 1	Pyrimidine metabolism (ko00240)	--	--	MazG-like family	--	S	Function unknown	dCTP pyrophosphatase 1 [Cucumis sativus]
CsaV3_1G002660	--	--	--	--	--	--	--	--	--	--	--	--	--	--	--	--	--	--	--	--	--	--	--	hypothetical protein Csa_013808, partial [Cucumis sativus]
CsaV3_1G002670	0.000131098	-0.850695	normal	0.270958	0.243482	normal	0.00365779	-0.679522	normal	0.806495	0.0711322	normal	--	--	Cellular Component: nucleus (GO:0005634);; Molecular Function: protein dimerization activity (GO:0046983);;	K12126|3.6e-16|ppp:112275291|K12126 phytochrome-interacting factor 3 | (RefSeq) uncharacterized protein LOC112275291 isoform X1	Plant hormone signal transduction (ko04075);; Circadian rhythm - plant (ko04712)	--	--	Helix-loop-helix DNA-binding domain	Transcription factor UNE10 OS=Arabidopsis thaliana OX=3702 GN=UNE10 PE=2 SV=1	K	Transcription	transcription factor UNE10 [Cucumis sativus]
CsaV3_1G002680	--	--	--	--	--	--	--	--	--	--	--	--	--	--	Molecular Function: zinc ion binding (GO:0008270);; Biological Process: RNA modification (GO:0009451);; Cellular Component: intracellular membrane-bounded organelle (GO:0043231);;	K10683|3.4e-115|cic:CICLE_v10014038mg|K10683 BRCA1-associated RING domain protein 1 | (RefSeq) hypothetical protein	Homologous recombination (ko03440)	[R]	General function prediction only	PPR repeat family	Pentatricopeptide repeat-containing protein At1g08070, chloroplastic OS=Arabidopsis thaliana OX=3702 GN=PCMP-H12 PE=2 SV=1	S	Function unknown	pentatricopeptide repeat-containing protein At4g21065 [Cucumis sativus]
CsaV3_1G002690	0.276685	-0.120149	normal	0.000135112	0.432725	normal	0.00192104	0.393096	normal	0.52809	-0.0855069	normal	[KL]	Transcription;; Replication, recombination and repair	Molecular Function: DNA helicase activity (GO:0003678);; Molecular Function: endodeoxyribonuclease activity (GO:0004520);; Molecular Function: ATP binding (GO:0005524);; Cellular Component: nucleus (GO:0005634);; Biological Process: DNA repair (GO:0006281);; Biological Process: cellular response to DNA damage stimulus (GO:0006974);; Molecular Function: DNA-dependent ATPase activity (GO:0008094);;…	K14440|4.9e-73|ppp:112293494|K14440 SWI/SNF-related matrix-associated actin-dependent regulator of chromatin subfamily A-like protein 1 [EC:3.6.4.12] | (RefSeq) SWI/SNF-related matrix-associated actin-dependent regulator of chromatin subfamily A-like protein 1 isoform X1	--	[B]	Chromatin structure and dynamics	SNF2 family N-terminal domain	Chromatin structure-remodeling complex protein SYD OS=Arabidopsis thaliana OX=3702 GN=SYD PE=1 SV=1	L	Replication, recombination and repair	DNA annealing helicase and endonuclease ZRANB3 isoform X1 [Cucumis sativus]
CsaV3_1G002700	2.73e-12	0.491731	normal	0.161751	0.129137	normal	3.41e-08	0.514658	normal	0.342449	0.0901644	normal	--	--	--	--	--	[R]	General function prediction only	S phase cyclin A-associated protein in the endoplasmic reticulum	--	--	--	uncharacterized protein LOC101216553 isoform X3 [Cucumis sativus]
CsaV3_1G002710	4.83e-07	-0.252804	normal	1.16e-20	-0.445174	normal	0.257157	-0.0572863	normal	3.5e-44	-0.654639	normal	--	--	Molecular Function: beta-glucuronidase activity (GO:0004566);; Cellular Component: plant-type cell wall (GO:0009505);; Cellular Component: membrane (GO:0016020);;	K07964|0.0e+00|csv:101205085|K07964 heparanase [EC:3.2.1.166] | (RefSeq) heparanase-like protein 1	Glycosaminoglycan degradation (ko00531)	--	--	Glycosyl hydrolase family 79, N-terminal domain	Heparanase-like protein 1 OS=Arabidopsis thaliana OX=3702 GN=At5g07830 PE=2 SV=1	S	Function unknown	heparanase-like protein 1 [Cucumis sativus]
CsaV3_1G002720	--	--	--	--	--	--	0.238401	0.605569	normal	--	--	--	--	--	--	--	--	--	--	F-box associated domain	--	--	--	hypothetical protein Csa_013434 [Cucumis sativus]
CsaV3_1G002730	0	4.0591	up	0.183484	-0.214492	normal	0	3.59803	up	0.000109598	0.219455	normal	--	--	Cellular Component: plasma membrane (GO:0005886);;	K18211|2.1e-166|csv:101205328|K18211 synaptosomal-associated protein 25 | (RefSeq) SNAP25 homologous protein SNAP33	--	[U]	Intracellular trafficking, secretion, and vesicular transport	--	SNAP25 homologous protein SNAP33 OS=Arabidopsis thaliana OX=3702 GN=SNAP33 PE=1 SV=1	U	Intracellular trafficking, secretion, and vesicular transport	SNAP25 homologous protein SNAP33 [Cucumis sativus]
CsaV3_1G002740	0.00181022	-0.296573	normal	0.0742087	0.157729	normal	0.177332	-0.132827	normal	0.888479	-0.0188751	normal	--	--	Molecular Function: nucleic acid binding (GO:0003676);; Molecular Function: zinc ion binding (GO:0008270);;	--	--	--	--	Zinc-finger of C2H2 type	--	A	RNA processing and modification	zinc finger protein 346 [Cucumis sativus]
CsaV3_1G002750	1.01e-12	1.50792	up	0.000783537	-0.73073	normal	5.25e-07	0.944557	normal	0.216441	-0.236317	normal	--	--	Molecular Function: molecular_function (GO:0003674);; Molecular Function: transcription factor activity, sequence-specific DNA binding (GO:0003700);; Cellular Component: cellular_component (GO:0005575);; Cellular Component: intracellular (GO:0005622);; Cellular Component: cell (GO:0005623);; Cellular Component: nucleus (GO:0005634);; Biological Process: regulation of transcription, DNA-templated …	--	--	[R]	General function prediction only	C2H2-type zinc finger	Zinc finger protein ZAT3 OS=Arabidopsis thaliana OX=3702 GN=ZAT3 PE=1 SV=1	S	Function unknown	zinc finger protein ZAT1-like [Cucumis sativus]
CsaV3_1G002760	0.731756	0.0202227	normal	0.195281	-0.0956809	normal	0.00603233	0.199985	normal	7.32e-07	-0.289601	normal	--	--	--	--	--	--	--	Myb-like DNA-binding domain	AT-rich interactive domain-containing protein 2 OS=Arabidopsis thaliana OX=3702 GN=ARID2 PE=1 SV=1	K	Transcription	uncharacterized protein LOC101205795 [Cucumis sativus]
CsaV3_1G002770	6.83e-05	0.301007	normal	3.43e-12	-0.494845	normal	0.196933	0.110569	normal	0.000123134	-0.319552	normal	--	--	Molecular Function: protein binding (GO:0005515);;	--	--	[R]	General function prediction only	Leucine rich repeat	Plant intracellular Ras-group-related LRR protein 7 OS=Oryza sativa subsp. japonica OX=39947 GN=IRL7 PE=2 SV=1	S	Function unknown	PREDICTED: plant intracellular Ras-group-related LRR protein 7 [Cucumis melo]
CsaV3_1G002780	1.21e-13	0.656497	normal	0.227941	-0.12183	normal	4.97e-75	1.35579	up	7.84e-31	-0.830377	normal	[G]	Carbohydrate transport and metabolism	Molecular Function: N-acetylglucosaminylphosphatidylinositol deacetylase activity (GO:0000225);; Cellular Component: endoplasmic reticulum (GO:0005783);; Biological Process: GPI anchor biosynthetic process (GO:0006506);; Cellular Component: integral component of membrane (GO:0016021);; Molecular Function: hydrolase activity, acting on carbon-nitrogen (but not peptide) bonds, in linear amides (GO:…	K03434|1.4e-167|csv:101217265|K03434 N-acetylglucosaminylphosphatidylinositol deacetylase [EC:3.5.1.89] | (RefSeq) N-acetylglucosaminyl-phosphatidylinositol de-N-acetylase isoform X2	Glycosylphosphatidylinositol (GPI)-anchor biosynthesis (ko00563)	[M]	Cell wall/membrane/envelope biogenesis	GlcNAc-PI de-N-acetylase	--	M	Cell wall/membrane/envelope biogenesis	N-acetylglucosaminyl-phosphatidylinositol de-N-acetylase isoform X2 [Cucumis sativus]
CsaV3_1G002790	1.45e-38	6.51241	up	--	--	--	1.51e-65	7.91925	up	1.79e-27	-1.5182	down	[M]	Cell wall/membrane/envelope biogenesis	Molecular Function: UDP-glucose 6-dehydrogenase activity (GO:0003979);; Cellular Component: nucleus (GO:0005634);; Cellular Component: cytosol (GO:0005829);; Biological Process: glycosaminoglycan biosynthetic process (GO:0006024);; Molecular Function: NAD binding (GO:0051287);;	K00012|6.5e-279|csv:101206505|K00012 UDPglucose 6-dehydrogenase [EC:1.1.1.22] | (RefSeq) UDP-glucose 6-dehydrogenase 1	Pentose and glucuronate interconversions (ko00040);; Ascorbate and aldarate metabolism (ko00053);; Amino sugar and nucleotide sugar metabolism (ko00520)	[GT]	Carbohydrate transport and metabolism;; Signal transduction mechanisms	UDP-glucose/GDP-mannose dehydrogenase family, NAD binding domain	UDP-glucose 6-dehydrogenase 1 OS=Glycine max OX=3847 GN=UGD1 PE=2 SV=1	--	--	UDP-glucose 6-dehydrogenase 1 [Cucumis sativus]
CsaV3_1G002800	0.0175356	0.154461	normal	0.000107257	0.300503	normal	0.181177	0.116673	normal	2.49e-06	0.323013	normal	[J]	Translation, ribosomal structure and biogenesis	Molecular Function: RNA binding (GO:0003723);; Molecular Function: helicase activity (GO:0004386);; Molecular Function: ATP binding (GO:0005524);; Cellular Component: spliceosomal complex (GO:0005681);;	K12813|0.0e+00|csv:101206270|K12813 pre-mRNA-splicing factor ATP-dependent RNA helicase DHX16 [EC:3.6.4.13] | (RefSeq) pre-mRNA-splicing factor ATP-dependent RNA helicase DEAH1	Spliceosome (ko03040)	[A]	RNA processing and modification	Helicase associated domain (HA2)	Pre-mRNA-splicing factor ATP-dependent RNA helicase DEAH1 OS=Arabidopsis thaliana OX=3702 GN=ESP3 PE=1 SV=1	A	RNA processing and modification	pre-mRNA-splicing factor ATP-dependent RNA helicase DEAH1 [Cucumis sativus]
CsaV3_1G002810	3.3e-33	0.713651	normal	5.71e-15	-0.545438	normal	1.83e-05	0.292163	normal	0.0144216	-0.143263	normal	--	--	Cellular Component: integral component of membrane (GO:0016021);;	--	--	[S]	Function unknown	Uncharacterised protein family (UPF0139)	Protein Asterix OS=Arabidopsis thaliana OX=3702 GN=At5g07960 PE=3 SV=1	S	Function unknown	protein Asterix [Cucumis sativus]
CsaV3_1G002820	--	--	--	--	--	--	--	--	--	--	--	--	[O]	Posttranslational modification, protein turnover, chaperones	Molecular Function: ATP binding (GO:0005524);;	K03695|0.0e+00|csv:101217495|K03695 ATP-dependent Clp protease ATP-binding subunit ClpB | (RefSeq) chaperone protein ClpB1	--	[O]	Posttranslational modification, protein turnover, chaperones	AAA domain (Cdc48 subfamily)	Chaperone protein ClpB1 OS=Arabidopsis thaliana OX=3702 GN=CLPB1 PE=1 SV=2	O	Posttranslational modification, protein turnover, chaperones	hypothetical protein Csa_013437 [Cucumis sativus]
CsaV3_1G002830	--	--	--	--	--	--	--	--	--	--	--	--	--	--	--	K03695|3.0e-07|cmo:103494035|K03695 ATP-dependent Clp protease ATP-binding subunit ClpB | (RefSeq) chaperone protein ClpB1	--	--	--	--	--	--	--	hypothetical protein Csa_013091 [Cucumis sativus]
CsaV3_1G002840	1.57e-23	-1.44434	down	8.22e-117	-1.6884	down	1.34e-100	-1.65954	down	7.1e-25	-1.4417	down	[QV]	Secondary metabolites biosynthesis, transport and catabolism;; Defense mechanisms	Molecular Function: monooxygenase activity (GO:0004497);; Molecular Function: iron ion binding (GO:0005506);; Cellular Component: integral component of membrane (GO:0016021);; Molecular Function: oxidoreductase activity, acting on paired donors, with incorporation or reduction of molecular oxygen (GO:0016705);; Molecular Function: heme binding (GO:0020037);;	K05280|4.2e-308|csv:101207160|K05280 flavonoid 3'-monooxygenase [EC:1.14.14.82] | (RefSeq) flavonoid 3'-monooxygenase	Flavonoid biosynthesis (ko00941);; Flavone and flavonol biosynthesis (ko00944)	[Q]	Secondary metabolites biosynthesis, transport and catabolism	Cytochrome P450	Flavonoid 3'-monooxygenase OS=Petunia hybrida OX=4102 GN=CYP75B2 PE=2 SV=1	Q	Secondary metabolites biosynthesis, transport and catabolism	flavonoid 3'-monooxygenase [Cucumis sativus]
CsaV3_1G002850	--	--	--	--	--	--	--	--	--	--	--	--	--	--	--	--	--	--	--	--	--	--	--	hypothetical protein Csa_013590 [Cucumis sativus]
CsaV3_1G002860	5.92e-73	-1.2406	down	3.93e-32	0.733966	normal	8.9e-41	-1.21637	down	5.18e-12	0.687274	normal	--	--	Molecular Function: pattern binding (GO:0001871);; Molecular Function: (1->3)-beta-D-glucan binding (GO:0001872);; Molecular Function: molecular_function (GO:0003674);; Molecular Function: catalytic activity (GO:0003824);; Molecular Function: hydrolase activity, hydrolyzing O-glycosyl compounds (GO:0004553);; Molecular Function: binding (GO:0005488);; Cellular Component: cellular_component (GO:00…	K19891|1.4e-20|oeu:111395976|K19891 glucan endo-1,3-beta-glucosidase 1/2/3 [EC:3.2.1.39] | (RefSeq) glucan endo-1,3-beta-glucosidase 1	Starch and sucrose metabolism (ko00500)	--	--	X8 domain	PLASMODESMATA CALLOSE-BINDING PROTEIN 1 OS=Arabidopsis thaliana OX=3702 GN=PDCB1 PE=1 SV=1	S	Function unknown	PLASMODESMATA CALLOSE-BINDING PROTEIN 3 [Cucumis sativus]
CsaV3_1G002870	3.49e-17	0.410615	normal	0.778897	-0.019606	normal	3.49e-05	0.250767	normal	0.0302608	0.123965	normal	[BQ]	Chromatin structure and dynamics;; Secondary metabolites biosynthesis, transport and catabolism	Molecular Function: hydrolase activity (GO:0016787);;	K11406|0.0e+00|csv:101207819|K11406 histone deacetylase 4/5 [EC:3.5.1.98] | (RefSeq) histone deacetylase 5	--	[B]	Chromatin structure and dynamics	Histone deacetylase domain	Histone deacetylase 5 OS=Arabidopsis thaliana OX=3702 GN=HDA5 PE=1 SV=1	B	Chromatin structure and dynamics	histone deacetylase 5 [Cucumis sativus]
CsaV3_1G002880	4.84e-09	1.23189	up	0.304566	0.282665	normal	2.39e-05	1.02295	up	0.0123306	0.471722	normal	--	--	--	--	--	--	--	--	--	--	--	hypothetical protein Csa_013852 [Cucumis sativus]
CsaV3_1G002890	0.000512009	0.30677	normal	0.455902	-0.0708031	normal	0.24045	0.109262	normal	0.295734	0.108966	normal	[O]	Posttranslational modification, protein turnover, chaperones	Molecular Function: nucleic acid binding (GO:0003676);; Molecular Function: zinc ion binding (GO:0008270);;	K09506|9.6e-309|csv:101217729|K09506 DnaJ homolog subfamily A member 5 | (RefSeq) DNAJ protein JJJ1 homolog	--	[O]	Posttranslational modification, protein turnover, chaperones	DnaJ domain	DNAJ protein JJJ1 homolog OS=Arabidopsis thaliana OX=3702 GN=JJJ1 PE=1 SV=1	O	Posttranslational modification, protein turnover, chaperones	DNAJ protein JJJ1 homolog [Cucumis sativus]
CsaV3_1G002900	0.747915	-0.0366956	normal	0.0600003	0.217122	normal	0.322165	0.120473	normal	0.714994	0.0478837	normal	--	--	Molecular Function: ATP transmembrane transporter activity (GO:0005347);; Cellular Component: integral component of membrane (GO:0016021);;	K15111|8.5e-35|dzi:111299307|K15111 solute carrier family 25 (mitochondrial S-adenosylmethionine transporter), member 26 | (RefSeq) S-adenosylmethionine carrier 1, chloroplastic/mitochondrial-like isoform X1	--	[C]	Energy production and conversion	Mitochondrial carrier protein	S-adenosylmethionine carrier 1, chloroplastic/mitochondrial OS=Arabidopsis thaliana OX=3702 GN=SAMC1 PE=1 SV=1	C	Energy production and conversion	hypothetical protein Csa_014012 [Cucumis sativus]
CsaV3_1G002910	6.35e-234	1.9297	up	1.94e-62	1.59724	up	0	3.30644	up	0.000535737	0.226138	normal	[T]	Signal transduction mechanisms	Molecular Function: peroxidase activity (GO:0004601);; Molecular Function: calcium ion binding (GO:0005509);; Cellular Component: plasma membrane (GO:0005886);; Cellular Component: integral component of membrane (GO:0016021);; Molecular Function: NAD(P)H oxidase activity (GO:0016174);; Biological Process: oxidation-reduction process (GO:0055114);;	K13447|0.0e+00|csv:101217969|K13447 respiratory burst oxidase [EC:1.6.3.- 1.11.1.-] | (RefSeq) respiratory burst oxidase homolog protein F isoform X2	MAPK signaling pathway - plant (ko04016);; Plant-pathogen interaction (ko04626)	[PQ]	Inorganic ion transport and metabolism;; Secondary metabolites biosynthesis, transport and catabolism	Ferric reductase NAD binding domain	Respiratory burst oxidase homolog protein A OS=Solanum tuberosum OX=4113 GN=RBOHA PE=1 SV=1	--	--	respiratory burst oxidase homolog protein F isoform X2 [Cucumis sativus]
CsaV3_1G002920	4.41e-22	0.886398	normal	0.129098	0.181138	normal	2.14e-13	0.776537	normal	0.00326299	0.274365	normal	[E]	Amino acid transport and metabolism	Molecular Function: magnesium ion binding (GO:0000287);; Molecular Function: phosphoserine phosphatase activity (GO:0004647);; Cellular Component: cytoplasm (GO:0005737);; Biological Process: L-serine biosynthetic process (GO:0006564);; Cellular Component: chloroplast (GO:0009507);; Biological Process: dephosphorylation (GO:0016311);; Molecular Function: phosphatase activity (GO:0016791);;	K01079|5.4e-167|csv:101208305|K01079 phosphoserine phosphatase [EC:3.1.3.3] | (RefSeq) phosphoserine phosphatase, chloroplastic	Glycine, serine and threonine metabolism (ko00260);; Carbon metabolism (ko01200);; Biosynthesis of amino acids (ko01230)	[E]	Amino acid transport and metabolism	haloacid dehalogenase-like hydrolase	Phosphoserine phosphatase, chloroplastic OS=Arabidopsis thaliana OX=3702 GN=PSP PE=1 SV=2	E	Amino acid transport and metabolism	phosphoserine phosphatase, chloroplastic [Cucumis sativus]
CsaV3_1G002930	0.199107	0.145702	normal	0.656293	0.0557965	normal	0.00784143	0.316205	normal	0.344484	-0.126082	normal	--	--	Biological Process: asymmetric cell division (GO:0008356);;	--	--	--	--	--	--	--	--	uncharacterized protein LOC101218206 [Cucumis sativus]
CsaV3_1G002940	5.54e-29	0.526307	normal	0.978855	0.00168041	normal	7.07e-12	0.320307	normal	0.000125891	0.19158	normal	[J]	Translation, ribosomal structure and biogenesis	Molecular Function: RNA binding (GO:0003723);; Cellular Component: nucleus (GO:0005634);; Biological Process: regulation of RNA metabolic process (GO:0051252);; Cellular Component: ribonucleoprotein complex (GO:1990904);;	K12741|6.9e-103|csv:101218446|K12741 heterogeneous nuclear ribonucleoprotein A1/A3 | (RefSeq) glycine-rich RNA-binding protein blt801	Spliceosome (ko03040)	[R]	General function prediction only	RNA recognition motif. (a.k.a. RRM, RBD, or RNP domain)	Glycine-rich RNA-binding protein 3, mitochondrial OS=Arabidopsis thaliana OX=3702 GN=RBG3 PE=1 SV=1	A	RNA processing and modification	glycine-rich RNA-binding protein blt801 [Cucumis sativus]
CsaV3_1G002950	--	--	--	--	--	--	--	--	--	--	--	--	--	--	--	--	--	--	--	--	--	--	--	hypothetical protein Csa_013240 [Cucumis sativus]
CsaV3_1G002960	--	--	--	--	--	--	--	--	--	--	--	--	--	--	--	--	--	--	--	--	--	--	--	uncharacterized protein LOC105434465 [Cucumis sativus]
CsaV3_1G002970	1.62e-53	1.59404	up	3.1e-12	1.15867	up	9.17e-92	2.88285	up	0.405936	-0.0948942	normal	--	--	Biological Process: telomere maintenance (GO:0000723);; Biological Process: double-strand break repair via homologous recombination (GO:0000724);; Cellular Component: nuclear chromosome, telomeric region (GO:0000784);; Molecular Function: damaged DNA binding (GO:0003684);; Molecular Function: single-stranded DNA binding (GO:0003697);; Cellular Component: DNA replication factor A complex (GO:00056…	K07466|0.0e+00|csv:101208545|K07466 replication factor A1 | (RefSeq) replication protein A 70 kDa DNA-binding subunit B	DNA replication (ko03030);; Nucleotide excision repair (ko03420);; Mismatch repair (ko03430);; Homologous recombination (ko03440)	[L]	Replication, recombination and repair	Replication factor-A C terminal domain	Replication protein A 70 kDa DNA-binding subunit B OS=Arabidopsis thaliana OX=3702 GN=RPA1B PE=3 SV=1	L	Replication, recombination and repair	replication protein A 70 kDa DNA-binding subunit B [Cucumis sativus]
CsaV3_1G002980	2.71e-89	1.09857	up	3.31e-06	0.283039	normal	4.42e-34	0.780014	normal	1.31e-21	0.583381	normal	--	--	Molecular Function: mRNA binding (GO:0003729);; Cellular Component: cytosol (GO:0005829);; Cellular Component: ribonucleoprotein complex (GO:1990904);;	K14050|1.8e-15|aly:9318693|K14050 geranylgeranyl transferase type-2 subunit alpha [EC:2.5.1.60] | (RefSeq) geranylgeranyl transferase type-2 subunit alpha 2	--	[T]	Signal transduction mechanisms	Nuclear transport factor 2 (NTF2) domain	Nuclear transport factor 2 OS=Arabidopsis thaliana OX=3702 GN=NTF2 PE=1 SV=1	A	RNA processing and modification	nuclear transport factor 2 [Cucumis sativus]
CsaV3_1G002990	--	--	--	--	--	--	--	--	--	--	--	--	--	--	Molecular Function: transcription factor activity, sequence-specific DNA binding (GO:0003700);; Cellular Component: nucleus (GO:0005634);; Molecular Function: sequence-specific DNA binding (GO:0043565);;	--	--	--	--	TCP family transcription factor	Transcription factor TCP5 OS=Arabidopsis thaliana OX=3702 GN=TCP5 PE=1 SV=1	K	Transcription	transcription factor TCP5 [Cucumis sativus]
CsaV3_1G003000	0.211919	-0.116247	normal	0.0830487	0.160729	normal	0.00049133	-0.362807	normal	0.000214774	0.386759	normal	--	--	Biological Process: regulation of monopolar cell growth (GO:0051513);;	K13172|6.2e-08|ppp:112285844|K13172 serine/arginine repetitive matrix protein 2 | (RefSeq) uncharacterized protein LOC112285844 isoform X1	--	--	--	Domain of unknown function (DUF4378)	Protein LONGIFOLIA 1 OS=Arabidopsis thaliana OX=3702 GN=LNG1 PE=1 SV=1	S	Function unknown	protein LONGIFOLIA 1 isoform X1 [Cucumis sativus]
CsaV3_1G003010	0.371767	-0.335236	normal	0.459033	0.245402	normal	0.146036	-0.60315	normal	--	--	--	--	--	--	--	--	--	--	--	--	--	--	hypothetical protein Csa_014280 [Cucumis sativus]
CsaV3_1G003020	0.106528	-0.463916	normal	0.313786	0.270081	normal	0.0472046	-0.645457	normal	0.206346	0.391132	normal	--	--	--	--	--	--	--	--	--	--	--	hypothetical protein Csa_013939 [Cucumis sativus]
CsaV3_1G003030	0.983563	0.00192824	normal	0.346447	0.0951331	normal	0.199703	-0.127605	normal	0.017951	0.208094	normal	[K]	Transcription	Molecular Function: phosphoprotein phosphatase activity (GO:0004721);;	--	--	--	--	NLI interacting factor-like phosphatase	--	S	Function unknown	uncharacterized protein LOC101219396 [Cucumis sativus]
CsaV3_1G003040	0.602141	-0.149753	normal	0.275955	-0.264423	normal	0.224279	-0.323826	normal	0.721628	-0.109837	normal	--	--	--	--	--	--	--	--	--	--	--	hypothetical protein Csa_023787, partial [Cucumis sativus]
CsaV3_1G003050	0.214468	-0.0858556	normal	0.000128661	0.274726	normal	0.63139	0.0434597	normal	0.117643	0.130843	normal	--	--	Molecular Function: RNA binding (GO:0003723);; Biological Process: RNA processing (GO:0006396);; Molecular Function: metal ion binding (GO:0046872);;	K22909|7.4e-24|atr:18448339|K22909 zinc finger CCCH domain-containing protein 13 | (RefSeq) zinc finger CCCH domain-containing protein 38 isoform X1	--	--	--	Surp module	Zinc finger CCCH domain-containing protein 55 OS=Oryza sativa subsp. japonica OX=39947 GN=Os08g0135800 PE=2 SV=1	S	Function unknown	uncharacterized protein LOC101219633 [Cucumis sativus]
CsaV3_1G003060	0.875867	-0.0276985	normal	0.251379	0.182053	normal	0.651113	-0.0845486	normal	0.250409	0.217453	normal	--	--	Molecular Function: protein binding (GO:0005515);; Cellular Component: cellular_component (GO:0005575);; Cellular Component: intracellular (GO:0005622);; Cellular Component: cell (GO:0005623);; Cellular Component: cytoplasm (GO:0005737);; Cellular Component: intracellular part (GO:0044424);; Cellular Component: cell part (GO:0044464);;	K20285|1.5e-70|smo:SELMODRAFT_424453|K20285 Rab9 effector protein with kelch motifs | (RefSeq) hypothetical protein	--	[R]	General function prediction only	Galactose oxidase, central domain	Protein GLUTELIN PRECURSOR ACCUMULATION 3 OS=Oryza sativa subsp. japonica OX=39947 GN=GPA3 PE=1 SV=1	S	Function unknown	uncharacterized protein LOC101209027 [Cucumis sativus]
CsaV3_1G003070	1.44e-16	-0.4298	normal	1.1e-12	-0.332086	normal	2.28e-31	-0.604584	normal	0.00460904	-0.172418	normal	[K]	Transcription	Cellular Component: integral component of membrane (GO:0016021);;	--	--	--	--	Protein CHAPERONE-LIKE PROTEIN OF POR1-like	Protein CHAPERONE-LIKE PROTEIN OF POR1, chloroplastic OS=Arabidopsis thaliana OX=3702 GN=CPP1 PE=1 SV=1	S	Function unknown	protein CHAPERONE-LIKE PROTEIN OF POR1, chloroplastic [Cucumis sativus]
CsaV3_1G003080	--	--	--	--	--	--	--	--	--	--	--	--	--	--	Cellular Component: plasma membrane (GO:0005886);; Cellular Component: plasmodesma (GO:0009506);; Cellular Component: integral component of membrane (GO:0016021);;	--	--	--	--	Tetraspanin family	Tetraspanin-11 OS=Arabidopsis thaliana OX=3702 GN=TET11 PE=2 SV=1	S	Function unknown	tetraspanin-11 [Cucumis sativus]
CsaV3_1G003090	0	2.7992	up	0.356007	0.0963133	normal	2.25e-229	2.49714	up	2.48e-16	0.37875	normal	[G]	Carbohydrate transport and metabolism	Cellular Component: phosphopyruvate hydratase complex (GO:0000015);; Molecular Function: magnesium ion binding (GO:0000287);; Molecular Function: phosphopyruvate hydratase activity (GO:0004634);; Biological Process: glycolytic process (GO:0006096);; Biological Process: regulation of vacuole fusion, non-autophagic (GO:0032889);;	K01689|3.1e-276|csv:101209516|K01689 enolase [EC:4.2.1.11] | (RefSeq) enolase 1, chloroplastic	Glycolysis / Gluconeogenesis (ko00010);; Carbon metabolism (ko01200);; Biosynthesis of amino acids (ko01230);; RNA degradation (ko03018)	[G]	Carbohydrate transport and metabolism	Enolase, C-terminal TIM barrel domain	Enolase 1, chloroplastic OS=Arabidopsis thaliana OX=3702 GN=ENO1 PE=1 SV=1	G	Carbohydrate transport and metabolism	enolase 1, chloroplastic [Cucumis sativus]
CsaV3_1G003100	--	--	--	--	--	--	--	--	--	--	--	--	--	--	--	--	--	--	--	--	--	--	--	hypothetical protein Csa_023785, partial [Cucumis sativus]
CsaV3_1G003110	--	--	--	--	--	--	--	--	--	--	--	--	--	--	Cellular Component: integral component of membrane (GO:0016021);; Biological Process: transmembrane transport (GO:0055085);;	--	--	--	--	--	--	--	--	hypothetical protein Csa_013443 [Cucumis sativus]
CsaV3_1G003120	0.00100777	-0.389106	normal	0.846375	-0.0250581	normal	0.331041	-0.119605	normal	0.0211773	-0.300869	normal	--	--	Molecular Function: oxidoreductase activity, acting on single donors with incorporation of molecular oxygen, incorporation of two atoms of oxygen (GO:0016702);;	K23953|5.3e-153|csv:101209759|K23953 plant cysteine oxidase [EC:1.13.11.-] | (RefSeq) plant cysteine oxidase 3 isoform X1	--	[S]	Function unknown	PCO_ADO	Plant cysteine oxidase 3 OS=Arabidopsis thaliana OX=3702 GN=PCO3 PE=1 SV=1	S	Function unknown	hypothetical protein Csa_013638 [Cucumis sativus]
CsaV3_1G003130	0.862538	-0.0333175	normal	0.379758	0.161163	normal	0.0382092	0.373349	normal	0.205076	-0.240197	normal	--	--	Biological Process: mitotic sister chromatid segregation (GO:0000070);; Cellular Component: nuclear MIS12/MIND complex (GO:0000818);; Biological Process: protein localization to kinetochore (GO:0034501);; Biological Process: kinetochore assembly (GO:0051382);;	--	--	--	--	Mis12 protein	Protein MIS12 homolog OS=Arabidopsis thaliana OX=3702 GN=MIS12 PE=3 SV=1	S	Function unknown	protein MIS12 homolog isoform X2 [Cucumis sativus]
CsaV3_1G003140	--	--	--	--	--	--	--	--	--	--	--	--	--	--	--	--	--	--	--	--	--	--	--	hypothetical protein Csa_013996 [Cucumis sativus]
CsaV3_1G003150	1.15e-134	1.00166	up	1.47e-25	0.519171	normal	8.9e-79	0.975086	normal	1.29e-34	0.530222	normal	[J]	Translation, ribosomal structure and biogenesis	Molecular Function: magnesium ion binding (GO:0000287);; Molecular Function: RNA binding (GO:0003723);; Molecular Function: phenylalanine-tRNA ligase activity (GO:0004826);; Molecular Function: ATP binding (GO:0005524);; Biological Process: phenylalanyl-tRNA aminoacylation (GO:0006432);; Cellular Component: phenylalanine-tRNA ligase complex (GO:0009328);;	K01890|0.0e+00|csv:101210257|K01890 phenylalanyl-tRNA synthetase beta chain [EC:6.1.1.20] | (RefSeq) phenylalanine--tRNA ligase beta subunit, cytoplasmic	Aminoacyl-tRNA biosynthesis (ko00970)	[J]	Translation, ribosomal structure and biogenesis	Phenylalanyl tRNA synthetase beta chain CLM domain	Phenylalanine--tRNA ligase beta subunit, cytoplasmic OS=Arabidopsis thaliana OX=3702 GN=At1g72550 PE=2 SV=1	J	Translation, ribosomal structure and biogenesis	phenylalanine--tRNA ligase beta subunit, cytoplasmic [Cucumis sativus]
CsaV3_1G003160	7.45e-13	-0.67308	normal	0.000459456	-0.295795	normal	1.28e-16	-0.657111	normal	0.000609597	-0.324823	normal	[F]	Nucleotide transport and metabolism	Molecular Function: ATP binding (GO:0005524);; Cellular Component: integral component of membrane (GO:0016021);; Molecular Function: kinase activity (GO:0016301);;	K00876|0.0e+00|csv:101210506|K00876 uridine kinase [EC:2.7.1.48] | (RefSeq) inorganic pyrophosphatase TTM1	Pyrimidine metabolism (ko00240)	[TZ]	Signal transduction mechanisms;; Cytoskeleton	Phosphoribulokinase / Uridine kinase family	Inorganic pyrophosphatase TTM2 OS=Arabidopsis thaliana OX=3702 GN=TTM2 PE=1 SV=1	--	--	inorganic pyrophosphatase TTM1 [Cucumis sativus]
CsaV3_1G003170	2.84e-19	0.616013	normal	0.040001	-0.161192	normal	1.25e-09	0.432131	normal	0.949744	0.00587301	normal	[E]	Amino acid transport and metabolism	Molecular Function: protein-arginine deiminase activity (GO:0004668);; Biological Process: putrescine biosynthetic process (GO:0009446);; Molecular Function: agmatine deiminase activity (GO:0047632);;	K10536|3.4e-230|csv:101210752|K10536 agmatine deiminase [EC:3.5.3.12] | (RefSeq) agmatine deiminase	Arginine and proline metabolism (ko00330)	--	--	Porphyromonas-type peptidyl-arginine deiminase	Agmatine deiminase OS=Medicago truncatula OX=3880 GN=AIH PE=1 SV=2	E	Amino acid transport and metabolism	agmatine deiminase [Cucumis sativus]
CsaV3_1G003180	0.000190857	0.306809	normal	0.187384	-0.117372	normal	0.859127	0.01672	normal	0.075409	0.154513	normal	[N]	Cell motility	Molecular Function: protein serine/threonine kinase activity (GO:0004674);; Molecular Function: ATP binding (GO:0005524);; Cellular Component: cytoplasm (GO:0005737);;	K08856|1.0e-190|csv:101210993|K08856 serine/threonine kinase 16 [EC:2.7.11.1] | (RefSeq) serine/threonine-protein kinase 16	--	[KIT]	Transcription;; Lipid transport and metabolism;; Signal transduction mechanisms	Protein kinase domain	3-phosphoinositide-dependent protein kinase 2 OS=Arabidopsis thaliana OX=3702 GN=PDPK2 PE=1 SV=1	T	Signal transduction mechanisms	hypothetical protein Csa_014253 [Cucumis sativus]
CsaV3_1G003190	--	--	--	--	--	--	0.0889784	0.838582	normal	0.148217	-0.515624	normal	--	--	Cellular Component: integral component of membrane (GO:0016021);; Biological Process: regulation of amino acid export (GO:0080143);;	--	--	--	--	--	--	S	Function unknown	hypothetical protein Csa_013545 [Cucumis sativus]
CsaV3_1G003200	--	--	--	--	--	--	--	--	--	--	--	--	--	--	--	--	--	--	--	--	--	--	--	hypothetical protein Csa_013973 [Cucumis sativus]
CsaV3_1G003210	--	--	--	--	--	--	--	--	--	--	--	--	--	--	--	--	--	--	--	--	--	--	--	uncharacterized protein LOC105434528 [Cucumis sativus]
CsaV3_1G003220	3.15e-06	-0.545178	normal	0.00913422	-0.265596	normal	0.261435	-0.117911	normal	3.38e-10	-0.695579	normal	[O]	Posttranslational modification, protein turnover, chaperones	Biological Process: signal peptide processing (GO:0006465);; Molecular Function: peptidase activity (GO:0008233);; Cellular Component: integral component of membrane (GO:0016021);;	K04773|1.1e-295|csv:101211243|K04773 protease IV [EC:3.4.21.-] | (RefSeq) serine protease SPPA, chloroplastic	--	--	--	Peptidase family S49	Serine protease SPPA, chloroplastic OS=Arabidopsis thaliana OX=3702 GN=SPPA PE=2 SV=1	--	--	hypothetical protein Csa_013861 [Cucumis sativus]
CsaV3_1G003230	0.640908	0.146703	normal	0.0286558	0.546507	normal	0.185391	0.406099	normal	0.367374	0.275803	normal	--	--	Molecular Function: zinc ion binding (GO:0008270);; Biological Process: RNA modification (GO:0009451);; Cellular Component: intracellular membrane-bounded organelle (GO:0043231);;	K22262|1.5e-176|qsu:112034235|K22262 WD repeat and FYVE domain-containing protein 3 | (RefSeq) protein SPIRRIG	--	[R]	General function prediction only	PPR repeat	Pentatricopeptide repeat-containing protein At1g18485 OS=Arabidopsis thaliana OX=3702 GN=PCMP-H8 PE=2 SV=2	S	Function unknown	pentatricopeptide repeat-containing protein At1g18485 [Cucumis sativus]
CsaV3_1G003240	0.0435897	0.220538	normal	0.00468179	-0.321021	normal	0.660109	0.0533182	normal	0.115468	-0.172069	normal	--	--	--	--	--	--	--	--	--	--	--	hypothetical protein Csa_014356 [Cucumis sativus]
CsaV3_1G003250	8.69e-43	1.411	up	1.94e-11	0.970692	normal	1.72e-63	2.08215	up	0.00077176	0.312099	normal	[R]	General function prediction only	Biological Process: mitotic cell cycle (GO:0000278);; Molecular Function: chromatin binding (GO:0003682);; Biological Process: DNA-dependent DNA replication (GO:0006261);; Biological Process: DNA repair (GO:0006281);; Biological Process: cellular response to DNA damage stimulus (GO:0006974);; Cellular Component: replication fork protection complex (GO:0031298);; Cellular Component: nuclear replic…	K11274|0.0e+00|csv:101211738|K11274 chromosome transmission fidelity protein 4 | (RefSeq) WD repeat and HMG-box DNA-binding protein 1	--	[R]	General function prediction only	Minichromosome loss protein, Mcl1, middle region	--	S	Function unknown	WD repeat and HMG-box DNA-binding protein 1 [Cucumis sativus]
CsaV3_1G003260	--	--	--	--	--	--	--	--	--	--	--	--	--	--	--	--	--	--	--	--	--	--	--	hypothetical protein Csa_013190 [Cucumis sativus]
CsaV3_1G003270	5.38e-18	0.669235	normal	0.722922	-0.0363407	normal	1.09e-06	0.413357	normal	0.0159371	0.201286	normal	--	--	Molecular Function: protein dimerization activity (GO:0046983);;	--	--	--	--	Helix-loop-helix DNA-binding domain	Transcription factor BIM1 OS=Arabidopsis thaliana OX=3702 GN=BIM1 PE=1 SV=2	K	Transcription	hypothetical protein Csa_014066 [Cucumis sativus]
CsaV3_1G003280	7.04e-19	-0.481938	normal	1.43e-10	0.328244	normal	0.000869024	-0.202695	normal	0.656004	0.0350447	normal	--	--	Cellular Component: cytoplasm (GO:0005737);; Biological Process: fucose metabolic process (GO:0006004);; Molecular Function: transferase activity, transferring glycosyl groups (GO:0016757);;	K23280|6.9e-303|csv:101212213|K23280 rhamnogalacturonan I rhamnosyltransferase [EC:2.4.1.351] | (RefSeq) rhamnogalacturonan I rhamnosyltransferase 1	--	--	--	GDP-fucose protein O-fucosyltransferase	Rhamnogalacturonan I rhamnosyltransferase 1 OS=Arabidopsis thaliana OX=3702 GN=RRT1 PE=1 SV=1	G	Carbohydrate transport and metabolism	rhamnogalacturonan I rhamnosyltransferase 1 [Cucumis sativus]
CsaV3_1G003290	--	--	--	--	--	--	--	--	--	--	--	--	--	--	--	--	--	--	--	--	--	--	--	hypothetical protein Csa_014339 [Cucumis sativus]
CsaV3_1G003300	3.13e-10	0.542788	normal	0.541007	-0.0721391	normal	3.01e-07	0.452896	normal	0.988758	0.00139302	normal	--	--	--	--	--	--	--	BSD domain	--	S	Function unknown	uncharacterized protein LOC101212458 [Cucumis sativus]
CsaV3_1G003310	1.21e-17	0.757034	normal	0.171363	0.151004	normal	1.64e-19	0.89932	normal	0.967325	-0.00511731	normal	--	--	Molecular Function: protein binding (GO:0005515);;	--	--	[A]	RNA processing and modification	SAM domain (Sterile alpha motif)	--	A	RNA processing and modification	uncharacterized protein LOC101220579 [Cucumis sativus]
CsaV3_1G003320	4.57e-11	-0.582979	normal	5.29e-06	-0.358671	normal	1.39e-13	-0.74718	normal	0.0890041	-0.206505	normal	--	--	Molecular Function: DNA binding (GO:0003677);; Cellular Component: nucleus (GO:0005634);; Biological Process: regulation of transcription, DNA-templated (GO:0006355);;	K20043|6.9e-25|aip:107640400|K20043 clathrin coat assembly protein AP180 | (RefSeq) putative clathrin assembly protein At5g35200	--	--	--	Dof domain, zinc finger	Dof zinc finger protein 4 OS=Oryza sativa subsp. japonica OX=39947 GN=DOF4 PE=2 SV=1	K	Transcription	dof zinc finger protein DOF5.4 [Cucumis sativus]
CsaV3_1G003330	--	--	--	--	--	--	--	--	--	--	--	--	--	--	Biological Process: regulation of asymmetric cell division (GO:0009786);;	--	--	--	--	--	--	--	--	hypothetical protein Csa_014115 [Cucumis sativus]
CsaV3_1G003340	--	--	--	--	--	--	--	--	--	--	--	--	--	--	Cellular Component: apoplast (GO:0048046);;	K01870|4.5e-31|csat:104723377|K01870 isoleucyl-tRNA synthetase [EC:6.1.1.5] | (RefSeq) isoleucine--tRNA ligase, chloroplastic/mitochondrial-like	Aminoacyl-tRNA biosynthesis (ko00970)	--	--	Dirigent-like protein	Dirigent protein 23 OS=Arabidopsis thaliana OX=3702 GN=DIR23 PE=2 SV=1	S	Function unknown	dirigent protein 22-like [Cucumis sativus]
CsaV3_1G003350	1.03e-13	-0.88199	normal	0.538815	0.0772095	normal	3.29e-07	-0.559059	normal	0.055323	-0.251553	normal	[L]	Replication, recombination and repair	Molecular Function: RNA binding (GO:0003723);; Molecular Function: RNA helicase activity (GO:0003724);; Molecular Function: ATP binding (GO:0005524);; Cellular Component: nucleus (GO:0005634);; Biological Process: nucleotide-excision repair (GO:0006289);; Molecular Function: 3'-5' DNA helicase activity (GO:0043138);;	K06877|1.2e-310|sita:101782769|K06877 DEAD/DEAH box helicase domain-containing protein | (RefSeq) uncharacterized protein LOC101782769 isoform X1	--	[A]	RNA processing and modification	DEAD/DEAH box helicase	--	A	RNA processing and modification	uncharacterized protein LOC101220817 [Cucumis sativus]
CsaV3_1G003360	2.46e-36	1.02642	up	0.638201	0.0557582	normal	9.79e-16	0.742091	normal	5.11e-05	0.320829	normal	--	--	Cellular Component: Golgi membrane (GO:0000139);; Cellular Component: integral component of membrane (GO:0016021);; Biological Process: pectin biosynthetic process (GO:0045489);; Molecular Function: polygalacturonate 4-alpha-galacturonosyltransferase activity (GO:0047262);; Biological Process: cell wall organization (GO:0071555);;	K13648|0.0e+00|csv:101213179|K13648 alpha-1,4-galacturonosyltransferase [EC:2.4.1.43] | (RefSeq) probable galacturonosyltransferase 11	Amino sugar and nucleotide sugar metabolism (ko00520)	--	--	Glycosyl transferase family 8	Hexosyltransferase GAUT11 OS=Arabidopsis thaliana OX=3702 GN=GAUT11 PE=1 SV=1	G	Carbohydrate transport and metabolism	probable galacturonosyltransferase 11 [Cucumis sativus]
CsaV3_1G003370	1.72e-07	2.35448	up	--	--	--	--	--	--	0.157274	0.490087	normal	--	--	--	--	--	--	--	Universal stress protein family	--	S	Function unknown	uncharacterized protein LOC101221050 [Cucumis sativus]
CsaV3_1G003380	1.83e-48	-2.12248	down	0.153902	0.15034	normal	1.36e-31	-1.3935	down	0.00327286	-0.552229	normal	--	--	Molecular Function: DNA binding (GO:0003677);; Cellular Component: nucleus (GO:0005634);; Cellular Component: host cell nucleus (GO:0042025);; Molecular Function: metal ion binding (GO:0046872);;	K20641|5.7e-13|cvr:CHLNCDRAFT_59250|K20641 Rho GTPase-activating protein 20 | (RefSeq) hypothetical protein	--	--	--	SBP domain	Squamosa promoter-binding-like protein 6 OS=Arabidopsis thaliana OX=3702 GN=SPL6 PE=1 SV=2	S	Function unknown	squamosa promoter-binding-like protein 6 [Cucumis sativus]
CsaV3_1G003390	7e-09	1.97805	up	0.434907	-0.298482	normal	1.03e-07	1.53201	up	0.926705	0.0271962	normal	--	--	Cellular Component: Golgi apparatus (GO:0005794);; Cellular Component: cytosol (GO:0005829);; Biological Process: plant-type cell wall biogenesis (GO:0009832);; Biological Process: UDP-L-arabinose metabolic process (GO:0033356);; Molecular Function: UDP-arabinopyranose mutase activity (GO:0052691);;	K13379|2.8e-218|csv:101221524|K13379 reversibly glycosylated polypeptide / UDP-arabinopyranose mutase [EC:2.4.1.- 5.4.99.30] | (RefSeq) UDP-arabinopyranose mutase 1	Amino sugar and nucleotide sugar metabolism (ko00520)	--	--	Reversibly glycosylated polypeptide	UDP-arabinopyranose mutase 1 OS=Oryza sativa subsp. japonica OX=39947 GN=UAM1 PE=1 SV=1	S	Function unknown	UDP-arabinopyranose mutase 1 [Cucumis sativus]
CsaV3_1G003400	4.73e-10	-0.911899	normal	9.44e-12	0.930676	normal	0.901387	0.0257065	normal	0.975386	0.00729025	normal	--	--	Biological Process: plant-type cell wall organization (GO:0009664);; Biological Process: plant-type cell wall biogenesis (GO:0009832);; Biological Process: cellulose microfibril organization (GO:0010215);; Cellular Component: anchored component of plasma membrane (GO:0046658);; Biological Process: plant-type cell wall cellulose biosynthetic process (GO:0052324);;	--	--	--	--	COBRA-like protein	COBRA-like protein 4 OS=Arabidopsis thaliana OX=3702 GN=COBL4 PE=2 SV=2	S	Function unknown	COBRA-like protein 4 [Cucumis sativus]
CsaV3_1G003410	2.94e-09	-0.311173	normal	0.0586194	0.0921459	normal	5.66e-25	-0.527961	normal	1.07e-06	0.292103	normal	--	--	Biological Process: cellulose microfibril organization (GO:0010215);; Cellular Component: integral component of membrane (GO:0016021);; Cellular Component: anchored component of membrane (GO:0031225);;	--	--	--	--	COBRA-like protein	Protein COBRA OS=Arabidopsis thaliana OX=3702 GN=COB PE=2 SV=1	S	Function unknown	protein COBRA [Cucumis sativus]
CsaV3_1G003420	2.1e-24	0.740045	normal	0.000220937	0.303176	normal	1.1e-07	0.449043	normal	2.59e-14	0.575274	normal	--	--	Molecular Function: molecular_function (GO:0003674);; Molecular Function: nucleic acid binding (GO:0003676);; Molecular Function: RNA binding (GO:0003723);; Molecular Function: mRNA binding (GO:0003729);; Molecular Function: catalytic activity (GO:0003824);; Molecular Function: nuclease activity (GO:0004518);; Molecular Function: endonuclease activity (GO:0004519);; Molecular Function: binding (G…	--	--	[R]	General function prediction only	PPR repeat family	Pentatricopeptide repeat-containing protein PNM1, mitochondrial OS=Arabidopsis thaliana OX=3702 GN=PNM1 PE=1 SV=1	S	Function unknown	pentatricopeptide repeat-containing protein PNM1, mitochondrial [Cucumis sativus]
CsaV3_1G003430	0.0205379	-0.184193	normal	0.000824415	-0.250379	normal	0.636725	-0.0380398	normal	4.11e-08	-0.40963	normal	[I]	Lipid transport and metabolism	Molecular Function: catalytic activity (GO:0003824);;	K01895|4.6e-34|egr:104453510|K01895 acetyl-CoA synthetase [EC:6.2.1.1] | (RefSeq) acetyl-coenzyme A synthetase, chloroplastic/glyoxysomal	Glycolysis / Gluconeogenesis (ko00010);; Pyruvate metabolism (ko00620);; Glyoxylate and dicarboxylate metabolism (ko00630);; Propanoate metabolism (ko00640);; Carbon metabolism (ko01200)	[I]	Lipid transport and metabolism	AMP-binding enzyme	Probable acyl-activating enzyme 17, peroxisomal OS=Arabidopsis thaliana OX=3702 GN=AAE17 PE=2 SV=1	I	Lipid transport and metabolism	probable acyl-activating enzyme 17, peroxisomal [Cucumis sativus]
CsaV3_1G003440	--	--	--	--	--	--	--	--	--	--	--	--	--	--	--	--	--	--	--	--	--	--	--	hypothetical protein Csa_013212 [Cucumis sativus]
CsaV3_1G003450	--	--	--	--	--	--	--	--	--	--	--	--	--	--	Molecular Function: DNA binding (GO:0003677);; Molecular Function: transcription factor activity, sequence-specific DNA binding (GO:0003700);; Cellular Component: nucleus (GO:0005634);;	K09286|3.9e-68|csv:101221985|K09286 EREBP-like factor | (RefSeq) ethylene-responsive transcription factor ERN2	--	--	--	AP2 domain	Ethylene-responsive transcription factor ERN1 OS=Lotus japonicus OX=34305 GN=ERN1 PE=2 SV=1	K	Transcription	hypothetical protein Csa_013961 [Cucumis sativus]
CsaV3_1G003460	--	--	--	--	--	--	--	--	--	--	--	--	--	--	Molecular Function: protein binding (GO:0005515);;	--	--	--	--	F-box associated domain	--	--	--	uncharacterized protein LOC101222225 [Cucumis sativus]
CsaV3_1G003470	--	--	--	--	--	--	--	--	--	--	--	--	--	--	Molecular Function: protein binding (GO:0005515);;	--	--	--	--	F-box associated domain	--	--	--	hypothetical protein Csa_013046 [Cucumis sativus]
CsaV3_1G003480	--	--	--	--	--	--	--	--	--	--	--	--	--	--	Molecular Function: calcium ion binding (GO:0005509);; Biological Process: calcium-mediated signaling (GO:0019722);;	K13448|4.3e-64|csv:101222462|K13448 calcium-binding protein CML | (RefSeq) probable calcium-binding protein CML15	Plant-pathogen interaction (ko04626)	[T]	Signal transduction mechanisms	EF-hand domain pair	Probable calcium-binding protein CML16 OS=Arabidopsis thaliana OX=3702 GN=CML16 PE=2 SV=2	T	Signal transduction mechanisms	hypothetical protein Csa_013816 [Cucumis sativus]
CsaV3_1G003490	0.00202267	-0.227918	normal	0.100284	0.122673	normal	0.437912	-0.0669149	normal	0.603794	-0.0519028	normal	--	--	Molecular Function: RNA binding (GO:0003723);; Cellular Component: nucleus (GO:0005634);; Biological Process: mRNA processing (GO:0006397);;	K13123|0.0e+00|csv:101222702|K13123 G patch domain-containing protein 1 | (RefSeq) G patch domain-containing protein TGH isoform X1	--	[A]	RNA processing and modification	Protein of unknown function (DUF1604)	G patch domain-containing protein TGH OS=Arabidopsis thaliana OX=3702 GN=TGH PE=1 SV=1	A	RNA processing and modification	G patch domain-containing protein TGH isoform X1 [Cucumis sativus]
CsaV3_1G003500	--	--	--	--	--	--	--	--	--	--	--	--	--	--	--	--	--	--	--	--	--	--	--	hypothetical protein Csa_014114 [Cucumis sativus]
CsaV3_1G003510	3.38e-15	-0.617198	normal	1.21e-06	-0.336442	normal	3.75e-09	-0.468668	normal	2.72e-08	-0.494648	normal	--	--	Cellular Component: nucleus (GO:0005634);; Molecular Function: protein heterodimerization activity (GO:0046982);;	K21751|3.5e-80|cmax:111495169|K21751 down-regulator of transcription 1 | (RefSeq) protein Dr1 homolog isoform X1	--	[K]	Transcription	Histone-like transcription factor (CBF/NF-Y) and archaeal histone	Protein Dr1 homolog OS=Arabidopsis thaliana OX=3702 GN=DR1 PE=1 SV=1	K	Transcription	protein Dr1 homolog isoform X1 [Cucumis sativus]
CsaV3_1G003520	2.02e-25	-1.71824	down	0.162098	0.192822	normal	1.27e-12	-1.14131	down	0.10235	-0.358428	normal	--	--	Biological Process: hydrotropism (GO:0010274);;	--	--	--	--	Protein of unknown function, DUF617	Protein MIZU-KUSSEI 1 OS=Arabidopsis thaliana OX=3702 GN=MIZ1 PE=1 SV=1	S	Function unknown	protein MIZU-KUSSEI 1 [Cucumis sativus]
CsaV3_1G003530	9.31e-07	-1.25079	down	0.000250012	0.792398	normal	0.146751	-0.465324	normal	0.883194	0.0539068	normal	--	--	Molecular Function: microtubule motor activity (GO:0003777);; Molecular Function: ATP binding (GO:0005524);; Cellular Component: kinesin complex (GO:0005871);; Cellular Component: microtubule (GO:0005874);; Biological Process: microtubule-based movement (GO:0007018);; Molecular Function: microtubule binding (GO:0008017);; Molecular Function: ATP-dependent microtubule motor activity, plus-end-dire…	K10401|0.0e+00|csv:101222937|K10401 kinesin family member 18/19 | (RefSeq) kinesin-like protein KIN-8A	--	[Z]	Cytoskeleton	Kinesin motor domain	Kinesin-like protein KIN-8A OS=Arabidopsis thaliana OX=3702 GN=KIN8A PE=3 SV=1	Z	Cytoskeleton	kinesin-like protein KIN-8A [Cucumis sativus]
CsaV3_1G003540	--	--	--	--	--	--	--	--	--	--	--	--	--	--	Cellular Component: apoplast (GO:0048046);;	K01870|3.0e-39|csat:104723377|K01870 isoleucyl-tRNA synthetase [EC:6.1.1.5] | (RefSeq) isoleucine--tRNA ligase, chloroplastic/mitochondrial-like	Aminoacyl-tRNA biosynthesis (ko00970)	--	--	Dirigent-like protein	Dirigent protein 19 OS=Arabidopsis thaliana OX=3702 GN=DIR19 PE=2 SV=1	S	Function unknown	hypothetical protein Csa_013373 [Cucumis sativus]
CsaV3_1G003550	0.000217969	0.236614	normal	0.225346	0.0946692	normal	0.108873	0.127885	normal	0.0105395	0.187184	normal	[J]	Translation, ribosomal structure and biogenesis	Biological Process: cellular metabolic process (GO:0044237);;	K03680|0.0e+00|csv:101214144|K03680 translation initiation factor eIF-2B subunit delta | (RefSeq) translation initiation factor eIF-2B subunit delta	RNA transport (ko03013)	[J]	Translation, ribosomal structure and biogenesis	Initiation factor 2 subunit family	--	J	Translation, ribosomal structure and biogenesis	translation initiation factor eIF-2B subunit delta [Cucumis sativus]
CsaV3_1G003560	6.03e-08	0.326727	normal	0.0167706	0.169043	normal	0.893729	-0.0113426	normal	5.84e-15	0.489553	normal	[J]	Translation, ribosomal structure and biogenesis	Biological Process: cellular metabolic process (GO:0044237);;	K03680|0.0e+00|csv:101215104|K03680 translation initiation factor eIF-2B subunit delta | (RefSeq) translation initiation factor eIF-2B subunit delta isoform X1	RNA transport (ko03013)	[J]	Translation, ribosomal structure and biogenesis	Initiation factor 2 subunit family	--	J	Translation, ribosomal structure and biogenesis	translation initiation factor eIF-2B subunit delta isoform X1 [Cucumis sativus]
CsaV3_1G003570	--	--	--	--	--	--	--	--	--	--	--	--	--	--	Cellular Component: monolayer-surrounded lipid storage body (GO:0012511);; Cellular Component: integral component of membrane (GO:0016021);; Biological Process: lipid storage (GO:0019915);;	--	--	--	--	Oleosin	Oleosin OS=Lilium longiflorum OX=4690 PE=1 SV=1	S	Function unknown	oleosin 1 [Cucumis sativus]
CsaV3_1G003580	3.63e-11	2.08765	up	--	--	--	4.3e-07	1.76037	up	0.0590157	0.486259	normal	--	--	--	--	--	--	--	--	--	--	--	hypothetical protein Csa_013677 [Cucumis sativus]
CsaV3_1G003590	--	--	--	--	--	--	--	--	--	--	--	--	--	--	--	--	--	--	--	--	--	--	--	hypothetical protein Csa_013253 [Cucumis sativus]
CsaV3_1G003600	0.00909443	0.172341	normal	0.111435	-0.112964	normal	0.436242	0.0583926	normal	0.866097	-0.0149384	normal	--	--	Molecular Function: RNA polymerase II core binding (GO:0000993);; Biological Process: transcriptional open complex formation at RNA polymerase II promoter (GO:0001113);; Cellular Component: transcription factor TFIIE complex (GO:0005673);; Biological Process: regulation of transcription from RNA polymerase II promoter (GO:0006357);;	K03136|3.3e-259|csv:101214868|K03136 transcription initiation factor TFIIE subunit alpha | (RefSeq) general transcription factor IIE subunit 1	Basal transcription factors (ko03022)	[K]	Transcription	TFIIE alpha subunit	--	K	Transcription	general transcription factor IIE subunit 1 [Cucumis sativus]
CsaV3_1G003610	1.76e-11	-1.20871	down	1.52e-38	2.5336	up	0.198362	-0.565596	normal	1.27e-10	1.72504	up	--	--	Molecular Function: transcription factor activity, sequence-specific DNA binding (GO:0003700);; Cellular Component: nucleus (GO:0005634);; Molecular Function: sequence-specific DNA binding (GO:0043565);; Biological Process: regulation of shoot system development (GO:0048831);; Biological Process: regulation of secondary shoot formation (GO:2000032);;	--	--	--	--	TCP family transcription factor	Transcription factor TCP18 OS=Arabidopsis thaliana OX=3702 GN=TCP18 PE=1 SV=1	K	Transcription	transcription factor DICHOTOMA [Cucumis sativus]
CsaV3_1G003620	--	--	--	--	--	--	--	--	--	--	--	--	--	--	--	--	--	--	--	--	--	--	--	hypothetical protein Csa_013782 [Cucumis sativus]
CsaV3_1G003630	6.28e-06	-0.439481	normal	0.0362201	0.201814	normal	4.36e-07	-0.583701	normal	0.00954215	0.325301	normal	[L]	Replication, recombination and repair	Molecular Function: double-strand/single-strand DNA junction binding (GO:0000406);; Molecular Function: damaged DNA binding (GO:0003684);; Molecular Function: ATP binding (GO:0005524);; Cellular Component: nucleus (GO:0005634);; Cellular Component: plasma membrane (GO:0005886);; Biological Process: pyrimidine dimer repair (GO:0006290);; Biological Process: mismatch repair (GO:0006298);; Biologica…	K08735|0.0e+00|csv:101215589|K08735 DNA mismatch repair protein MSH2 | (RefSeq) DNA mismatch repair protein MSH2	Mismatch repair (ko03430)	[L]	Replication, recombination and repair	MutS domain V	DNA mismatch repair protein MSH2 OS=Arabidopsis thaliana OX=3702 GN=MSH2 PE=1 SV=1	L	Replication, recombination and repair	DNA mismatch repair protein MSH2 [Cucumis sativus]
CsaV3_1G003640	1.46e-51	-0.792329	normal	3.57e-12	-0.334032	normal	3.49e-38	-0.729556	normal	4.72e-11	-0.409585	normal	--	--	Cellular Component: integral component of membrane (GO:0016021);;	K11498|2.5e-09|pvu:PHAVU_011G040700g|K11498 centromeric protein E | (RefSeq) hypothetical protein	--	--	--	Transmembrane Fragile-X-F protein	--	O	Posttranslational modification, protein turnover, chaperones	uncharacterized protein LOC101215825 isoform X1 [Cucumis sativus]
CsaV3_1G003650	8.75e-06	0.332704	normal	0.224299	-0.0974616	normal	0.764367	0.0287431	normal	0.0389511	0.187892	normal	--	--	Molecular Function: Rab guanyl-nucleotide exchange factor activity (GO:0017112);; Cellular Component: recycling endosome (GO:0055037);;	--	--	[S]	Function unknown	Stabilization of polarity axis	--	S	Function unknown	protein DENND6B [Cucumis sativus]
CsaV3_1G003660	1.91e-07	0.657957	normal	0.532032	-0.11133	normal	3.2e-06	0.374582	normal	0.0234153	0.152532	normal	[J]	Translation, ribosomal structure and biogenesis	Molecular Function: structural constituent of ribosome (GO:0003735);; Cellular Component: cellular_component (GO:0005575);; Cellular Component: intracellular (GO:0005622);; Cellular Component: cell (GO:0005623);; Cellular Component: cytoplasm (GO:0005737);; Cellular Component: ribosome (GO:0005840);; Biological Process: translation (GO:0006412);; Cellular Component: intracellular part (GO:0044424…	K02979|1.1e-28|cmos:111430126|K02979 small subunit ribosomal protein S28e | (RefSeq) 40S ribosomal protein S28-1-like isoform X1	Ribosome (ko03010)	[J]	Translation, ribosomal structure and biogenesis	Ribosomal protein S28e	40S ribosomal protein S28 OS=Zea mays OX=4577 GN=RPS28 PE=3 SV=1	J	Translation, ribosomal structure and biogenesis	hypothetical protein Csa_014218 [Cucumis sativus]
CsaV3_1G003670	4e-12	-0.600463	normal	0.381757	-0.0784924	normal	0.000779783	-0.300755	normal	7.02e-05	-0.3869	normal	--	--	Molecular Function: DNA binding (GO:0003677);; Cellular Component: nucleus (GO:0005634);; Biological Process: response to gibberellin (GO:0009739);; Biological Process: response to salicylic acid (GO:0009751);;	K08869|5.8e-31|cre:CHLREDRAFT_165812|K08869 aarF domain-containing kinase | (RefSeq) predicted protein	--	[O]	Posttranslational modification, protein turnover, chaperones	Myb-like DNA-binding domain	Transcription factor MYBS1 OS=Oryza sativa subsp. indica OX=39946 GN=MYBS1 PE=3 SV=1	K	Transcription	transcription factor MYBS1 [Cucumis sativus]
CsaV3_1G003680	0.930693	-0.0192681	normal	0.0101486	-0.489271	normal	0.0796226	-0.323594	normal	0.249511	-0.216549	normal	--	--	Cellular Component: integral component of membrane (GO:0016021);;	--	--	--	--	--	--	--	--	hypothetical protein Csa_013239 [Cucumis sativus]
CsaV3_1G003690	3.74e-08	-1.57097	down	0.000730897	-0.62024	normal	6.34e-09	-1.22043	down	0.00241888	-0.847723	normal	--	--	Molecular Function: 3'-5'-exoribonuclease activity (GO:0000175);; Cellular Component: chloroplast (GO:0009507);;	K12603|3.0e-33|mpp:MICPUCDRAFT_32992|K12603 CCR4-NOT transcription complex subunit 6 [EC:3.1.13.4] | (RefSeq) hypothetical protein	RNA degradation (ko03018)	[K]	Transcription	Endonuclease/Exonuclease/phosphatase family	Carbon catabolite repressor protein 4 homolog 3 OS=Arabidopsis thaliana OX=3702 GN=CCR4-3 PE=2 SV=2	K	Transcription	carbon catabolite repressor protein 4 homolog 3 [Cucumis sativus]
CsaV3_1G003700	1.75e-05	-0.27397	normal	0.456702	-0.0538196	normal	6.62e-07	-0.317005	normal	0.75648	-0.0258856	normal	--	--	Molecular Function: chromatin binding (GO:0003682);; Biological Process: regulation of transcription from RNA polymerase II promoter (GO:0006357);; Cellular Component: SWI/SNF complex (GO:0016514);; Cellular Component: NuA4 histone acetyltransferase complex (GO:0035267);; Biological Process: ATP-dependent chromatin remodeling (GO:0043044);; Biological Process: histone H4 acetylation (GO:0043967);;	K11340|2.7e-255|csv:101218049|K11340 actin-like protein 6A | (RefSeq) actin-related protein 4	--	[Z]	Cytoskeleton	Actin	Actin-related protein 4 OS=Arabidopsis thaliana OX=3702 GN=ARP4 PE=1 SV=1	Z	Cytoskeleton	actin-related protein 4 [Cucumis sativus]
CsaV3_1G003710	--	--	--	--	--	--	--	--	--	--	--	--	--	--	Molecular Function: aspartic-type endopeptidase activity (GO:0004190);; Biological Process: proteolysis (GO:0006508);; Biological Process: protein catabolic process (GO:0030163);;	K22683|3.4e-165|csv:101218287|K22683 aspartyl protease family protein [EC:3.4.23.-] | (RefSeq) protein ASPARTIC PROTEASE IN GUARD CELL 1	--	[O]	Posttranslational modification, protein turnover, chaperones	Xylanase inhibitor N-terminal	Protein ASPARTIC PROTEASE IN GUARD CELL 1 OS=Arabidopsis thaliana OX=3702 GN=ASPG1 PE=1 SV=1	O	Posttranslational modification, protein turnover, chaperones	protein ASPARTIC PROTEASE IN GUARD CELL 1 [Cucumis sativus]
CsaV3_1G003720	--	--	--	--	--	--	--	--	--	--	--	--	--	--	Molecular Function: aspartic-type endopeptidase activity (GO:0004190);; Biological Process: proteolysis (GO:0006508);; Biological Process: protein catabolic process (GO:0030163);;	K22683|1.2e-280|csv:101218287|K22683 aspartyl protease family protein [EC:3.4.23.-] | (RefSeq) protein ASPARTIC PROTEASE IN GUARD CELL 1	--	[O]	Posttranslational modification, protein turnover, chaperones	Xylanase inhibitor N-terminal	Protein ASPARTIC PROTEASE IN GUARD CELL 1 OS=Arabidopsis thaliana OX=3702 GN=ASPG1 PE=1 SV=1	O	Posttranslational modification, protein turnover, chaperones	hypothetical protein Csa_013944 [Cucumis sativus]
CsaV3_1G003730	1.61e-49	1.04626	up	0.0172347	0.203634	normal	2.46e-55	1.15648	up	0.315418	0.078945	normal	--	--	Molecular Function: aspartic-type endopeptidase activity (GO:0004190);; Biological Process: proteolysis (GO:0006508);; Biological Process: response to water deprivation (GO:0009414);; Biological Process: response to abscisic acid (GO:0009737);; Biological Process: protein catabolic process (GO:0030163);;	K22683|2.0e-275|csv:101218526|K22683 aspartyl protease family protein [EC:3.4.23.-] | (RefSeq) protein ASPARTIC PROTEASE IN GUARD CELL 1	--	[O]	Posttranslational modification, protein turnover, chaperones	Xylanase inhibitor N-terminal	Protein ASPARTIC PROTEASE IN GUARD CELL 1 OS=Arabidopsis thaliana OX=3702 GN=ASPG1 PE=1 SV=1	O	Posttranslational modification, protein turnover, chaperones	protein ASPARTIC PROTEASE IN GUARD CELL 1 [Cucumis sativus]
CsaV3_1G003740	5.59e-22	-1.1515	down	0.708343	-0.0440822	normal	4.19e-13	-0.820109	normal	0.0100739	-0.375115	normal	--	--	Cellular Component: plant-type vacuole membrane (GO:0009705);; Biological Process: malate transport (GO:0015743);; Cellular Component: integral component of membrane (GO:0016021);;	K03695|3.8e-23|egr:104416563|K03695 ATP-dependent Clp protease ATP-binding subunit ClpB | (RefSeq) chaperone protein ClpB1-like	--	[R]	General function prediction only	Aluminium activated malate transporter	Aluminum-activated malate transporter 9 OS=Arabidopsis thaliana OX=3702 GN=ALMT9 PE=2 SV=1	S	Function unknown	aluminum-activated malate transporter 9 [Cucumis sativus]
CsaV3_1G003750	7.88e-97	-1.51051	down	1.38e-13	-0.46948	normal	1.01e-59	-1.13227	down	6.67e-26	-0.853692	normal	--	--	Cellular Component: integral component of membrane (GO:0016021);;	--	--	--	--	--	--	--	--	uncharacterized protein LOC101218989 [Cucumis sativus]
CsaV3_1G003760	--	--	--	--	--	--	--	--	--	--	--	--	--	--	--	--	--	--	--	Probable lipid transfer	--	S	Function unknown	hypothetical protein Csa_013723 [Cucumis sativus]
CsaV3_1G003770	8.06e-16	1.65048	up	2.91e-09	-1.16615	down	1.26e-16	1.25583	up	1.01e-08	-0.837934	normal	--	--	--	--	--	[A]	RNA processing and modification	--	--	A	RNA processing and modification	hypothetical protein Csa_013978 [Cucumis sativus]
CsaV3_1G003780	3.63e-156	2.80193	up	1.47e-18	-1.22693	down	3.68e-54	1.61604	up	0.274253	-0.103009	normal	--	--	Biological Process: regulation of systemic acquired resistance (GO:0010112);;	--	--	--	--	--	--	--	--	hypothetical protein Csa_013196 [Cucumis sativus]
CsaV3_1G003790	1.91e-05	-0.453954	normal	0.115741	-0.176556	normal	7.83e-05	-0.442226	normal	0.0969708	-0.200894	normal	[R]	General function prediction only	Molecular Function: 3'-5'-exoribonuclease activity (GO:0000175);;	K12603|1.2e-29|smo:SELMODRAFT_270348|K12603 CCR4-NOT transcription complex subunit 6 [EC:3.1.13.4] | (RefSeq) hypothetical protein	RNA degradation (ko03018)	[K]	Transcription	Endonuclease/Exonuclease/phosphatase family	Carbon catabolite repressor protein 4 homolog 5 OS=Arabidopsis thaliana OX=3702 GN=CCR4-5 PE=2 SV=2	K	Transcription	carbon catabolite repressor protein 4 homolog 5 isoform X2 [Cucumis sativus]
CsaV3_1G003800	1.86e-10	-0.928444	normal	8.25e-07	-0.566225	normal	1.35e-08	-0.698764	normal	9.87e-08	-0.787258	normal	--	--	Cellular Component: nucleus (GO:0005634);; Biological Process: regulation of transcription, DNA-templated (GO:0006355);; Molecular Function: zinc ion binding (GO:0008270);;	K12135|3.1e-07|csat:104769830|K12135 zinc finger protein CONSTANS | (RefSeq) zinc finger protein CONSTANS-like	Circadian rhythm - plant (ko04712)	[K]	Transcription	CCT motif	Zinc finger protein CONSTANS-LIKE 16 OS=Arabidopsis thaliana OX=3702 GN=COL16 PE=1 SV=2	K	Transcription	zinc finger protein CONSTANS-LIKE 16 [Cucumis sativus]
CsaV3_1G003810	0	2.71741	up	1.05e-92	-1.41451	down	2.18e-53	0.883947	normal	3.56e-13	0.389121	normal	--	--	Biological Process: regulation of gene expression (GO:0010468);;	--	--	--	--	Lateral organ boundaries (LOB) domain	LOB domain-containing protein 41 OS=Arabidopsis thaliana OX=3702 GN=LBD41 PE=2 SV=1	S	Function unknown	LOB domain-containing protein 41 [Cucumis sativus]
CsaV3_1G003820	7.43e-89	-0.870076	normal	2.54e-13	-0.302158	normal	2.33e-31	-0.538269	normal	4.78e-41	-0.646719	normal	--	--	--	--	--	--	--	--	--	--	--	uncharacterized protein LOC101219468 [Cucumis sativus]
CsaV3_1G003830	1.28e-25	-0.891172	normal	1.37e-13	-0.486109	normal	3.34e-16	-0.588095	normal	3.79e-19	-0.794801	normal	--	--	Cellular Component: integral component of membrane (GO:0016021);;	--	--	--	--	Protein of unknown function (DUF1666)	--	S	Function unknown	uncharacterized protein LOC101203868 [Cucumis sativus]
CsaV3_1G003840	0.10905	-0.527683	normal	1.18e-21	-1.56413	down	2.04e-10	-1.11136	down	0.000661586	-0.907782	normal	--	--	Molecular Function: DNA binding (GO:0003677);; Cellular Component: nucleus (GO:0005634);; Biological Process: regulation of transcription, DNA-templated (GO:0006355);;	K00521|3.0e-36|cmos:111447866|K00521 ferric-chelate reductase [EC:1.16.1.7] | (RefSeq) ferric reduction oxidase 7, chloroplastic-like	--	--	--	No apical meristem (NAM) protein	Protein CUP-SHAPED COTYLEDON 2 OS=Arabidopsis thaliana OX=3702 GN=NAC098 PE=1 SV=1	K	Transcription	protein CUP-SHAPED COTYLEDON 1 [Cucumis sativus]
CsaV3_1G003850	4.69e-10	-1.28259	down	0.782956	-0.0506101	normal	0.000248033	-0.653745	normal	0.00534012	-0.627546	normal	--	--	--	--	--	--	--	--	--	--	--	hypothetical protein Csa_013430 [Cucumis sativus]
CsaV3_1G003860	7.95e-16	-0.647948	normal	0.663994	-0.0378011	normal	3.74e-06	-0.434205	normal	0.0158191	-0.260861	normal	--	--	Molecular Function: RNA binding (GO:0003723);; Cellular Component: chloroplast (GO:0009507);; Biological Process: response to abscisic acid (GO:0009737);;	K01148|1.1e-20|pda:103714562|K01148 poly(A)-specific ribonuclease [EC:3.1.13.4] | (RefSeq) LOW QUALITY PROTEIN: uncharacterized CRM domain-containing protein At3g25440, chloroplastic	RNA degradation (ko03018)	[L]	Replication, recombination and repair	CRS1 / YhbY (CRM) domain	CRM-domain containing factor CFM3, chloroplastic/mitochondrial OS=Zea mays OX=4577 GN=CFM3 PE=1 SV=1	L	Replication, recombination and repair	CRM-domain containing factor CFM3, chloroplastic/mitochondrial [Cucumis sativus]
CsaV3_1G003870	0.191776	0.0857615	normal	0.847776	0.0159976	normal	0.258119	0.0869624	normal	0.996864	-0.000333354	normal	--	--	Cellular Component: endoplasmic reticulum (GO:0005783);; Biological Process: lipid transport (GO:0006869);; Molecular Function: lipid binding (GO:0008289);; Cellular Component: integral component of membrane (GO:0016021);;	--	--	[R]	General function prediction only	C2 domain	C2 and GRAM domain-containing protein At1g03370 OS=Arabidopsis thaliana OX=3702 GN=At1g03370 PE=2 SV=4	M	Cell wall/membrane/envelope biogenesis	uncharacterized protein LOC101204113 isoform X2 [Cucumis sativus]
CsaV3_1G003880	--	--	--	--	--	--	--	--	--	--	--	--	[O]	Posttranslational modification, protein turnover, chaperones	Cellular Component: integral component of membrane (GO:0016021);;	K09518|1.2e-101|cmo:103497848|K09518 DnaJ homolog subfamily B member 12 | (RefSeq) chaperone protein dnaJ 49	Protein processing in endoplasmic reticulum (ko04141)	[O]	Posttranslational modification, protein turnover, chaperones	DnaJ domain	Chaperone protein dnaJ 49 OS=Arabidopsis thaliana OX=3702 GN=ATJ49 PE=2 SV=2	O	Posttranslational modification, protein turnover, chaperones	hypothetical protein Csa_013231 [Cucumis sativus]
CsaV3_1G003890	0.0271057	0.132347	normal	9.07e-05	-0.240313	normal	0.0500963	-0.13151	normal	0.933219	0.00696161	normal	--	--	Cellular Component: integral component of membrane (GO:0016021);;	--	--	--	--	Plant protein of unknown function (DUF639)	--	S	Function unknown	uncharacterized protein LOC101213898 [Cucumis sativus]
CsaV3_1G003900	0.433684	0.217108	normal	0.439711	-0.19716	normal	0.659701	0.112481	normal	0.685755	-0.11257	normal	--	--	--	--	--	--	--	--	--	--	--	hypothetical protein Csa_014205 [Cucumis sativus]
CsaV3_1G003910	2.67e-17	-2.43506	down	2.44e-18	-1.24934	down	2.6e-18	-1.36715	down	4.61e-16	-2.02666	down	--	--	Molecular Function: transcription factor activity, sequence-specific DNA binding (GO:0003700);; Cellular Component: nucleus (GO:0005634);; Molecular Function: protein dimerization activity (GO:0046983);;	K18878|6.8e-28|cann:107866053|K18878 BHLH transcription factor Upa20 | (RefSeq) Upa20; transcription factor bHLH137-like	Plant-pathogen interaction (ko04626)	--	--	Helix-loop-helix DNA-binding domain	Transcription factor BEE 3 OS=Arabidopsis thaliana OX=3702 GN=BEE3 PE=2 SV=1	K	Transcription	transcription factor BEE 3 [Cucumis sativus]
CsaV3_1G003920	3.08e-306	8.72015	up	--	--	--	0	7.67523	up	0.841788	-0.0135898	normal	--	--	Molecular Function: DNA binding (GO:0003677);;	K09422|7.6e-147|csv:101209599|K09422 transcription factor MYB, plant | (RefSeq) transcription factor MYB62	--	[K]	Transcription	Myb-like DNA-binding domain	Transcription factor MYB2 OS=Oryza sativa subsp. japonica OX=39947 GN=MYB2 PE=2 SV=1	--	--	transcription factor MYB62 [Cucumis sativus]
CsaV3_1G003930	3.41e-125	1.01366	up	1.27e-07	0.264354	normal	1.67e-54	0.838756	normal	4.58e-18	0.422691	normal	--	--	Molecular Function: structural constituent of ribosome (GO:0003735);; Biological Process: rRNA processing (GO:0006364);; Biological Process: translation (GO:0006412);; Cellular Component: cytosolic small ribosomal subunit (GO:0022627);; Cellular Component: small-subunit processome (GO:0032040);; Biological Process: ribosomal small subunit biogenesis (GO:0042274);;	K02993|1.6e-100|csv:101214141|K02993 small subunit ribosomal protein S7e | (RefSeq) 40S ribosomal protein S7-1	Ribosome (ko03010)	[J]	Translation, ribosomal structure and biogenesis	Ribosomal protein S7e	40S ribosomal protein S7-1 OS=Arabidopsis thaliana OX=3702 GN=RPS7A PE=2 SV=1	J	Translation, ribosomal structure and biogenesis	40S ribosomal protein S7-1 [Cucumis sativus]
CsaV3_1G003940	1.08e-16	0.882832	normal	0.0155141	-0.268073	normal	8.12e-08	0.513732	normal	0.49141	0.0790842	normal	--	--	Cellular Component: integral component of membrane (GO:0016021);;	--	--	--	--	Peptidase M50B-like	--	S	Function unknown	uncharacterized protein LOC101214542 isoform X1 [Cucumis sativus]
CsaV3_1G003950	0.00560664	-0.443748	normal	0.455715	0.13017	normal	0.0963928	-0.292535	normal	0.895011	-0.0283484	normal	--	--	--	--	--	--	--	--	--	--	--	uncharacterized protein LOC105436374 [Cucumis sativus]
CsaV3_1G003960	0.769121	-0.0139688	normal	1.07e-05	0.211068	normal	0.595237	0.0350369	normal	0.0120013	0.146698	normal	--	--	Cellular Component: nucleus (GO:0005634);; Biological Process: ubiquitin-dependent protein catabolic process (GO:0006511);; Molecular Function: zinc ion binding (GO:0008270);; Biological Process: protein ubiquitination (GO:0016567);; Molecular Function: ubiquitin protein ligase activity (GO:0061630);;	K16276|0.0e+00|csv:101215023|K16276 zinc finger protein-like protein | (RefSeq) zinc finger protein BRUTUS	--	[R]	General function prediction only	Hemerythrin HHE cation binding domain	Zinc finger protein BRUTUS OS=Arabidopsis thaliana OX=3702 GN=BTS PE=1 SV=1	O	Posttranslational modification, protein turnover, chaperones	zinc finger protein BRUTUS [Cucumis sativus]
CsaV3_1G003970	5.44e-184	5.11606	up	0.481113	0.288217	normal	7.72e-29	4.43657	up	5.14e-15	0.810474	normal	--	--	Cellular Component: integral component of membrane (GO:0016021);;	K09775|5.8e-11|dzi:111283728|K09775 uncharacterized protein | (RefSeq) uncharacterized protein LOC111283728 isoform X1	--	--	--	Core-2/I-Branching enzyme	Glycosyltransferase BC10 OS=Oryza sativa subsp. japonica OX=39947 GN=BC10 PE=1 SV=1	S	Function unknown	glycosyltransferase BC10 [Cucumis sativus]
CsaV3_1G003980	6.74e-126	2.71023	up	0.181721	0.283434	normal	1.69e-74	2.5397	up	5.68e-07	0.442512	normal	[T]	Signal transduction mechanisms	Molecular Function: protein kinase activity (GO:0004672);; Molecular Function: ATP binding (GO:0005524);; Cellular Component: integral component of membrane (GO:0016021);;	K01180|3.9e-56|cmax:111487562|K01180 endo-1,3(4)-beta-glucanase [EC:3.2.1.6] | (RefSeq) uncharacterized protein LOC111487562	--	[T]	Signal transduction mechanisms	Protein kinase domain	LEAF RUST 10 DISEASE-RESISTANCE LOCUS RECEPTOR-LIKE PROTEIN KINASE-like 1.2 OS=Arabidopsis thaliana OX=3702 GN=LRK10L-1.2 PE=2 SV=3	T	Signal transduction mechanisms	LEAF RUST 10 DISEASE-RESISTANCE LOCUS RECEPTOR-LIKE PROTEIN KINASE-like 1.2 isoform X1 [Cucumis sativus]
CsaV3_1G003990	3.11e-19	-0.760515	normal	0.0529423	0.156674	normal	2.55e-08	-0.569568	normal	0.748163	-0.0455584	normal	--	--	--	K18643|3.7e-38|gra:105795008|K18643 katanin p80 WD40 repeat-containing subunit B1 | (RefSeq) uncharacterized LOC105795008	--	--	--	Protein of unknown function (DUF789)	--	S	Function unknown	uncharacterized protein LOC101215266 [Cucumis sativus]
CsaV3_1G004000	1.19e-105	-1.61391	down	0.921328	0.0106362	normal	7.32e-59	-1.57269	down	0.747681	-0.04084	normal	--	--	Biological Process: lipid transport (GO:0006869);;	--	--	--	--	Probable lipid transfer	Non-specific lipid-transfer protein 2 OS=Prunus armeniaca OX=36596 PE=1 SV=1	S	Function unknown	non-specific lipid-transfer protein 2 [Cucumis sativus]
CsaV3_1G004010	0.000466226	-0.534555	normal	0.569593	0.0944364	normal	0.36842	-0.147079	normal	0.0785049	-0.290937	normal	[MR]	Cell wall/membrane/envelope biogenesis;; General function prediction only	Molecular Function: racemase and epimerase activity, acting on amino acids and derivatives (GO:0016855);; Molecular Function: metal ion binding (GO:0046872);;	--	--	--	--	Enolase C-terminal domain-like	L-Ala-D/L-amino acid epimerase OS=Populus trichocarpa OX=3694 GN=POPTR_0012s05040g PE=3 SV=2	M	Cell wall/membrane/envelope biogenesis	L-Ala-D/L-amino acid epimerase [Cucumis sativus]
CsaV3_1G004020	6.23e-15	0.541284	normal	0.508272	0.0585577	normal	3.48e-05	0.325379	normal	0.000567062	0.257058	normal	--	--	Molecular Function: structural constituent of ribosome (GO:0003735);; Cellular Component: mitochondrial small ribosomal subunit (GO:0005763);; Biological Process: mitochondrial translation (GO:0032543);;	K17413|1.6e-233|csv:101215739|K17413 small subunit ribosomal protein S35 | (RefSeq) uncharacterized protein LOC101215739	--	--	--	Mitochondrial ribosomal subunit protein	--	J	Translation, ribosomal structure and biogenesis	uncharacterized protein LOC101215739 [Cucumis sativus]
CsaV3_1G004030	1.59e-81	1.89321	up	1.44e-12	1.04352	up	1.33e-35	1.74368	up	2.23e-37	1.19275	up	--	--	Cellular Component: nucleus (GO:0005634);; Cellular Component: cytosol (GO:0005829);;	K03122|3.4e-07|mdm:114825099|K03122 transcription initiation factor TFIIA large subunit | (RefSeq) uncharacterized protein LOC114825099	Basal transcription factors (ko03022)	--	--	PB1 domain	--	S	Function unknown	uncharacterized protein LOC101210340 [Cucumis sativus]
CsaV3_1G004040	--	--	--	0.578505	0.219595	normal	--	--	--	--	--	--	--	--	--	--	--	--	--	Stress up-regulated Nod 19	--	S	Function unknown	uncharacterized protein LOC101210584 [Cucumis sativus]
CsaV3_1G004050	--	--	--	--	--	--	--	--	--	--	--	--	--	--	--	--	--	--	--	Stress up-regulated Nod 19	--	S	Function unknown	uncharacterized protein LOC105436375 [Cucumis sativus]
CsaV3_1G004060	0.0660281	-0.4823	normal	7.07e-27	-1.69339	down	0.00018163	-0.575679	normal	2.23e-16	-1.56393	down	--	--	--	--	--	--	--	Stress up-regulated Nod 19	--	S	Function unknown	uncharacterized protein LOC101215981 [Cucumis sativus]
CsaV3_1G004070	0.572508	-0.188357	normal	0.3062	-0.286047	normal	0.694348	-0.1264	normal	0.268538	-0.333642	normal	[S]	Function unknown	Cellular Component: integral component of membrane (GO:0016021);;	K22736|1.6e-06|obr:102720070|K22736 vacuolar iron transporter family protein | (RefSeq) vacuolar iron transporter homolog 3-like	--	--	--	Protein of unknown function, DUF599	--	S	Function unknown	hypothetical protein Csa_014272 [Cucumis sativus]
CsaV3_1G004080	0.17231	0.180594	normal	0.150918	-0.183116	normal	0.657212	-0.0537688	normal	0.832123	0.0315029	normal	[T]	Signal transduction mechanisms	Molecular Function: protein serine/threonine phosphatase activity (GO:0004722);; Molecular Function: magnesium-dependent protein serine/threonine phosphatase activity (GO:0004724);; Cellular Component: nucleus (GO:0005634);; Cellular Component: cytosol (GO:0005829);;	K17500|7.9e-194|csv:101216467|K17500 integrin-linked kinase-associated serine/threonine phosphatase 2C [EC:3.1.3.16] | (RefSeq) probable protein phosphatase 2C 8 isoform X1	--	[T]	Signal transduction mechanisms	Protein phosphatase 2C	Probable protein phosphatase 2C 8 OS=Arabidopsis thaliana OX=3702 GN=At1g18030 PE=2 SV=2	T	Signal transduction mechanisms	probable protein phosphatase 2C 8 isoform X1 [Cucumis sativus]
CsaV3_1G004090	--	--	--	--	--	--	--	--	--	--	--	--	--	--	Cellular Component: plasma membrane (GO:0005886);; Cellular Component: integral component of membrane (GO:0016021);; Molecular Function: transmembrane transporter activity (GO:0022857);;	K17500|6.4e-130|nto:104085001|K17500 integrin-linked kinase-associated serine/threonine phosphatase 2C [EC:3.1.3.16] | (RefSeq) WAT1-related protein At3g18200 isoform X1	--	--	--	EamA-like transporter family	WAT1-related protein At3g18200 OS=Arabidopsis thaliana OX=3702 GN=At3g18200 PE=2 SV=1	S	Function unknown	WAT1-related protein At3g18200 [Cucumis sativus]
CsaV3_1G004100	0.00950853	0.193477	normal	0.458338	0.0638963	normal	0.0382158	0.164048	normal	0.368701	0.0776224	normal	[J]	Translation, ribosomal structure and biogenesis	Molecular Function: RNA binding (GO:0003723);; Molecular Function: helicase activity (GO:0004386);; Molecular Function: ATP binding (GO:0005524);; Cellular Component: nucleus (GO:0005634);;	K14442|0.0e+00|csv:101211075|K14442 ATP-dependent RNA helicase DHX36 [EC:3.6.4.13] | (RefSeq) DExH-box ATP-dependent RNA helicase DExH3	RNA degradation (ko03018)	[A]	RNA processing and modification	Helicase associated domain (HA2)	DExH-box ATP-dependent RNA helicase DExH3 OS=Arabidopsis thaliana OX=3702 GN=At1g48650 PE=3 SV=1	A	RNA processing and modification	DExH-box ATP-dependent RNA helicase DExH3 [Cucumis sativus]
CsaV3_1G004110	--	--	--	--	--	--	--	--	--	--	--	--	--	--	--	--	--	--	--	--	--	--	--	hypothetical protein Csa_014060 [Cucumis sativus]
CsaV3_1G004120	6.47e-122	1.04954	up	2.01e-37	0.524603	normal	2.03e-63	0.916307	normal	8.57e-30	0.639531	normal	[R]	General function prediction only	Biological Process: positive regulation of protein phosphorylation (GO:0001934);; Molecular Function: protein kinase C binding (GO:0005080);; Cellular Component: nucleus (GO:0005634);; Cellular Component: cytosol (GO:0005829);; Molecular Function: enzyme binding (GO:0019899);; Cellular Component: cytosolic small ribosomal subunit (GO:0022627);; Molecular Function: ribosome binding (GO:0043022);; …	K14753|2.2e-136|csv:101216713|K14753 guanine nucleotide-binding protein subunit beta-2-like 1 protein | (RefSeq) guanine nucleotide-binding protein subunit beta-like protein	--	[T]	Signal transduction mechanisms	WD domain, G-beta repeat	Guanine nucleotide-binding protein subunit beta-like protein OS=Glycine max OX=3847 PE=2 SV=1	T	Signal transduction mechanisms	hypothetical protein Csa_013678 [Cucumis sativus]
CsaV3_1G004130	0.129498	0.0963086	normal	0.000519563	-0.214206	normal	0.0110292	0.166116	normal	3.05e-06	-0.298227	normal	--	--	Cellular Component: integral component of peroxisomal membrane (GO:0005779);; Molecular Function: protein binding, bridging (GO:0030674);; Biological Process: protein import into peroxisome membrane (GO:0045046);;	K13336|3.0e-207|csv:101216945|K13336 peroxin-3 | (RefSeq) peroxisome biogenesis protein 3-2	Peroxisome (ko04146)	[MU]	Cell wall/membrane/envelope biogenesis;; Intracellular trafficking, secretion, and vesicular transport	Peroxin-3	Peroxisome biogenesis protein 3-2 OS=Arabidopsis thaliana OX=3702 GN=PEX3-2 PE=2 SV=1	--	--	peroxisome biogenesis protein 3-2 [Cucumis sativus]
CsaV3_1G004140	0.000632585	-0.581992	normal	1.26e-06	-0.599563	normal	0.00103494	-0.420088	normal	2.56e-06	-0.75205	normal	--	--	--	--	--	--	--	--	--	--	--	uncharacterized protein LOC101217184 [Cucumis sativus]
CsaV3_1G004150	1.41e-41	1.00377	up	3.89e-42	1.40265	up	1.15e-267	3.1776	up	1.28e-26	-0.755238	normal	[O]	Posttranslational modification, protein turnover, chaperones	Molecular Function: glutathione transferase activity (GO:0004364);; Cellular Component: cytoplasm (GO:0005737);; Biological Process: glutathione metabolic process (GO:0006749);;	K00799|2.9e-128|csv:101217418|K00799 glutathione S-transferase [EC:2.5.1.18] | (RefSeq) probable glutathione S-transferase	Glutathione metabolism (ko00480)	[O]	Posttranslational modification, protein turnover, chaperones	Glutathione S-transferase, N-terminal domain	Probable glutathione S-transferase OS=Glycine max OX=3847 GN=HSP26-A PE=2 SV=1	O	Posttranslational modification, protein turnover, chaperones	probable glutathione S-transferase [Cucumis sativus]
CsaV3_1G004160	5.03e-07	0.345447	normal	0.503217	-0.0550116	normal	0.825835	0.0214134	normal	0.00303399	0.250258	normal	[R]	General function prediction only	Molecular Function: cyclin-dependent protein serine/threonine kinase activity (GO:0004693);; Molecular Function: ATP binding (GO:0005524);; Cellular Component: nucleus (GO:0005634);; Cellular Component: cytoplasm (GO:0005737);; Biological Process: protein phosphorylation (GO:0006468);; Molecular Function: RNA polymerase II carboxy-terminal domain kinase activity (GO:0008353);; Biological Process:…	K02202|1.4e-245|csv:101217645|K02202 cyclin-dependent kinase 7 [EC:2.7.11.22 2.7.11.23] | (RefSeq) cyclin-dependent kinase D-3	Basal transcription factors (ko03022);; Nucleotide excision repair (ko03420)	[DKL]	Cell cycle control, cell division, chromosome partitioning;; Transcription;; Replication, recombination and repair	Protein kinase domain	Cyclin-dependent kinase D-1 OS=Oryza sativa subsp. japonica OX=39947 GN=CDKD-1 PE=1 SV=1	T	Signal transduction mechanisms	cyclin-dependent kinase D-3 [Cucumis sativus]
CsaV3_1G004170	2.19e-08	0.87797	normal	0.558858	-0.121722	normal	1.12e-05	0.766319	normal	0.852654	-0.035247	normal	[V]	Defense mechanisms	Molecular Function: antiporter activity (GO:0015297);; Cellular Component: membrane (GO:0016020);; Cellular Component: integral component of membrane (GO:0016021);; Molecular Function: transmembrane transporter activity (GO:0022857);; Molecular Function: xenobiotic transporter activity (GO:0042910);;	K03327|3.4e-113|csv:101217888|K03327 multidrug resistance protein, MATE family | (RefSeq) protein DETOXIFICATION 16	--	[R]	General function prediction only	MatE	Protein DETOXIFICATION 16 OS=Arabidopsis thaliana OX=3702 GN=DTX16 PE=2 SV=1	V	Defense mechanisms	hypothetical protein Csa_014070 [Cucumis sativus]
CsaV3_1G004180	0.000152285	0.62292	normal	0.334406	-0.175673	normal	0.000463064	0.542282	normal	0.508182	-0.114621	normal	[V]	Defense mechanisms	Molecular Function: antiporter activity (GO:0015297);; Cellular Component: membrane (GO:0016020);; Cellular Component: integral component of membrane (GO:0016021);; Molecular Function: transmembrane transporter activity (GO:0022857);; Molecular Function: xenobiotic transporter activity (GO:0042910);;	K03327|7.2e-153|csv:101217888|K03327 multidrug resistance protein, MATE family | (RefSeq) protein DETOXIFICATION 16	--	[R]	General function prediction only	MatE	Protein DETOXIFICATION 16 OS=Arabidopsis thaliana OX=3702 GN=DTX16 PE=2 SV=1	V	Defense mechanisms	hypothetical protein Csa_013463 [Cucumis sativus]
CsaV3_1G004190	1.44e-07	-0.985326	normal	0.0655564	0.318976	normal	0.000417858	-0.835224	normal	0.583762	0.155547	normal	[V]	Defense mechanisms	Molecular Function: antiporter activity (GO:0015297);; Cellular Component: membrane (GO:0016020);; Cellular Component: integral component of membrane (GO:0016021);; Molecular Function: transmembrane transporter activity (GO:0022857);; Molecular Function: xenobiotic transporter activity (GO:0042910);;	K03327|2.8e-277|csv:101218365|K03327 multidrug resistance protein, MATE family | (RefSeq) protein DETOXIFICATION 16	--	[R]	General function prediction only	MatE	Protein DETOXIFICATION 16 OS=Arabidopsis thaliana OX=3702 GN=DTX16 PE=2 SV=1	V	Defense mechanisms	protein DETOXIFICATION 16 [Cucumis sativus]
CsaV3_1G004200	0.957575	0.00359649	normal	0.000516377	-0.181828	normal	6.42e-05	-0.227878	normal	0.68279	0.0335724	normal	[Q]	Secondary metabolites biosynthesis, transport and catabolism	Molecular Function: peroxidase activity (GO:0004601);; Biological Process: response to oxidative stress (GO:0006979);; Molecular Function: heme binding (GO:0020037);;	K10529|0.0e+00|csv:101218599|K10529 alpha-dioxygenase [EC:1.14.99.-] | (RefSeq) alpha-dioxygenase 2 isoform X1	alpha-Linolenic acid metabolism (ko00592)	[R]	General function prediction only	Animal haem peroxidase	Alpha-dioxygenase 2 OS=Arabidopsis thaliana OX=3702 GN=DOX2 PE=2 SV=1	S	Function unknown	alpha-dioxygenase 2 isoform X1 [Cucumis sativus]
CsaV3_1G004210	--	--	--	--	--	--	--	--	--	--	--	--	--	--	Cellular Component: integral component of membrane (GO:0016021);;	--	--	--	--	--	--	--	--	hypothetical protein Csa_014189 [Cucumis sativus]
CsaV3_1G004220	1.22e-31	0.504408	normal	0.281752	0.0606861	normal	0.000721913	0.183491	normal	8.49e-15	0.364978	normal	--	--	Biological Process: actin filament depolymerization (GO:0030042);; Biological Process: positive regulation of actin filament depolymerization (GO:0030836);; Cellular Component: cortical actin cytoskeleton (GO:0030864);; Cellular Component: actomyosin, actin portion (GO:0042643);; Molecular Function: actin filament binding (GO:0051015);;	--	--	[Z]	Cytoskeleton	WD domain, G-beta repeat	Actin-interacting protein 1-2 OS=Arabidopsis thaliana OX=3702 GN=AIP1-2 PE=2 SV=1	Z	Cytoskeleton	actin-interacting protein 1-2 [Cucumis sativus]
CsaV3_1G004230	1.3e-41	-1.0225	down	1.66e-21	0.624173	normal	5.71e-23	-0.877055	normal	6.86e-06	0.459301	normal	--	--	Cellular Component: integral component of membrane (GO:0016021);;	--	--	--	--	SPARK	Uncharacterized GPI-anchored protein At4g28100 OS=Arabidopsis thaliana OX=3702 GN=At4g28100 PE=2 SV=1	S	Function unknown	uncharacterized GPI-anchored protein At4g28100 [Cucumis sativus]
CsaV3_1G004240	--	--	--	--	--	--	--	--	--	--	--	--	--	--	Molecular Function: AT DNA binding (GO:0003680);;	--	--	--	--	Plants and Prokaryotes Conserved (PCC) domain	AT-hook motif nuclear-localized protein 16 OS=Arabidopsis thaliana OX=3702 GN=AHL16 PE=1 SV=1	K	Transcription	hypothetical protein Csa_013658 [Cucumis sativus]
CsaV3_1G004250	0.106738	0.186808	normal	0.0215236	0.278955	normal	0.00484593	0.363017	normal	0.519593	0.0903226	normal	--	--	Molecular Function: zinc ion binding (GO:0008270);; Biological Process: RNA modification (GO:0009451);; Cellular Component: intracellular membrane-bounded organelle (GO:0043231);;	K22733|6.7e-108|cit:102612526|K22733 magnesium transporter | (RefSeq) uncharacterized protein LOC102612526	--	[R]	General function prediction only	PPR repeat	Pentatricopeptide repeat-containing protein At4g02750 OS=Arabidopsis thaliana OX=3702 GN=PCMP-H24 PE=3 SV=1	S	Function unknown	pentatricopeptide repeat-containing protein At4g02750 [Cucumis sativus]
CsaV3_1G004260	0.0166299	-0.165037	normal	0.041337	0.126188	normal	6.24e-06	-0.321488	normal	0.00106609	0.26507	normal	[M]	Cell wall/membrane/envelope biogenesis	Molecular Function: MAP kinase activity (GO:0004707);; Molecular Function: ATP binding (GO:0005524);; Cellular Component: nucleus (GO:0005634);; Cellular Component: cytoplasm (GO:0005737);; Biological Process: regulation of gene expression (GO:0010468);; Biological Process: intracellular signal transduction (GO:0035556);;	K20538|1.8e-236|eus:EUTSA_v10007165mg|K20538 mitogen-activated protein kinase 8 [EC:2.7.11.24] | (RefSeq) hypothetical protein	MAPK signaling pathway - plant (ko04016)	[T]	Signal transduction mechanisms	Protein kinase domain	Mitogen-activated protein kinase 9 OS=Arabidopsis thaliana OX=3702 GN=MPK9 PE=2 SV=2	T	Signal transduction mechanisms	mitogen-activated protein kinase 9 [Cucumis sativus]
CsaV3_1G004270	0.0268925	0.226474	normal	0.700983	0.0410828	normal	0.265578	0.103898	normal	0.180596	0.146328	normal	--	--	Cellular Component: Golgi membrane (GO:0000139);; Biological Process: retrograde transport, vesicle recycling within Golgi (GO:0000301);; Biological Process: Golgi organization (GO:0007030);; Cellular Component: integral component of membrane (GO:0016021);; Cellular Component: Golgi cisterna (GO:0031985);;	--	--	--	--	Golgin subfamily A member 5	Golgin candidate 2 OS=Arabidopsis thaliana OX=3702 GN=GC2 PE=1 SV=1	S	Function unknown	golgin candidate 2 [Cucumis sativus]
CsaV3_1G004280	0.918658	-0.0161999	normal	0.373311	-0.12259	normal	0.152709	0.203029	normal	0.0228572	-0.345523	normal	[R]	General function prediction only	Molecular Function: GTPase activity (GO:0003924);; Molecular Function: GTP binding (GO:0005525);; Biological Process: intracellular protein transport (GO:0006886);; Cellular Component: endomembrane system (GO:0012505);; Biological Process: Rab protein signal transduction (GO:0032482);;	K07976|1.1e-121|csv:101219787|K07976 Rab family, other | (RefSeq) ras-related protein RABA6a	--	[U]	Intracellular trafficking, secretion, and vesicular transport	Ras family	Ras-related protein RABA6a OS=Arabidopsis thaliana OX=3702 GN=RABA6A PE=2 SV=1	U	Intracellular trafficking, secretion, and vesicular transport	ras-related protein RABA6a [Cucumis sativus]
CsaV3_1G004290	3.31e-122	1.62369	up	6.62e-13	-0.557372	normal	5.92e-08	0.387911	normal	6.18e-25	0.652187	normal	--	--	Molecular Function: calcium ion binding (GO:0005509);;	K13448|6.2e-60|csv:101220025|K13448 calcium-binding protein CML | (RefSeq) probable calcium-binding protein CML27	Plant-pathogen interaction (ko04626)	[T]	Signal transduction mechanisms	EF hand	Probable calcium-binding protein CML27 OS=Arabidopsis thaliana OX=3702 GN=CML27 PE=1 SV=1	T	Signal transduction mechanisms	probable calcium-binding protein CML27 [Cucumis sativus]
CsaV3_1G004300	0.233968	0.245073	normal	0.116555	0.305302	normal	0.00485856	0.543781	normal	0.978059	0.00706117	normal	--	--	Molecular Function: molecular_function (GO:0003674);; Molecular Function: nucleic acid binding (GO:0003676);; Molecular Function: RNA binding (GO:0003723);; Molecular Function: catalytic activity (GO:0003824);; Molecular Function: nuclease activity (GO:0004518);; Molecular Function: endonuclease activity (GO:0004519);; Molecular Function: binding (GO:0005488);; Cellular Component: cellular_compon…	--	--	[R]	General function prediction only	PPR repeat family	Pentatricopeptide repeat-containing protein At3g18020 OS=Arabidopsis thaliana OX=3702 GN=At3g18020 PE=2 SV=1	S	Function unknown	pentatricopeptide repeat-containing protein At3g18020 [Cucumis sativus]
CsaV3_1G004310	--	--	--	--	--	--	--	--	--	--	--	--	--	--	Molecular Function: DNA binding (GO:0003677);; Cellular Component: nucleus (GO:0005634);;	K14292|5.0e-20|cann:107850838|K14292 trimethylguanosine synthase [EC:2.1.1.-] | (RefSeq) uncharacterized LOC107850838	RNA transport (ko03013)	--	--	Homeodomain	WUSCHEL-related homeobox 1 OS=Arabidopsis thaliana OX=3702 GN=WOX1 PE=2 SV=2	K	Transcription	WUSCHEL-related homeobox 1 [Cucumis sativus]
CsaV3_1G004320	4.21e-13	-0.947052	normal	2.13e-09	0.665118	normal	0.0171459	-0.345531	normal	0.761651	0.0595918	normal	[I]	Lipid transport and metabolism	Molecular Function: phosphoethanolamine N-methyltransferase activity (GO:0000234);; Biological Process: phosphatidylcholine biosynthetic process (GO:0006656);;	K05929|4.7e-274|csv:101220498|K05929 phosphoethanolamine N-methyltransferase [EC:2.1.1.103] | (RefSeq) phosphomethylethanolamine N-methyltransferase isoform X1	Glycerophospholipid metabolism (ko00564)	[IR]	Lipid transport and metabolism;; General function prediction only	Methyltransferase domain	Phosphomethylethanolamine N-methyltransferase OS=Arabidopsis thaliana OX=3702 GN=NMT2 PE=1 SV=2	I	Lipid transport and metabolism	phosphomethylethanolamine N-methyltransferase isoform X2 [Cucumis sativus]
CsaV3_1G004330	0	-1.9022	down	0	1.80351	up	7.68e-99	-1.84989	down	3.66e-91	1.71954	up	[I]	Lipid transport and metabolism	Molecular Function: phosphoethanolamine N-methyltransferase activity (GO:0000234);; Biological Process: phosphatidylcholine biosynthetic process (GO:0006656);; Biological Process: methylation (GO:0032259);;	K05929|4.2e-297|csv:101220267|K05929 phosphoethanolamine N-methyltransferase [EC:2.1.1.103] | (RefSeq) phosphoethanolamine N-methyltransferase	Glycerophospholipid metabolism (ko00564)	[IR]	Lipid transport and metabolism;; General function prediction only	Methyltransferase domain	Phosphoethanolamine N-methyltransferase OS=Spinacia oleracea OX=3562 GN=PEAMT PE=1 SV=1	I	Lipid transport and metabolism	phosphoethanolamine N-methyltransferase [Cucumis sativus]
CsaV3_1G004340	--	--	--	--	--	--	--	--	--	--	--	--	--	--	--	--	--	--	--	--	--	L	Replication, recombination and repair	putative F-box protein At1g67623 [Cucumis sativus]
CsaV3_1G004350	1.77e-18	-0.546592	normal	0.0987831	-0.105144	normal	5.34e-27	-0.753018	normal	0.329369	0.085305	normal	--	--	Biological Process: auxin-activated signaling pathway (GO:0009734);; Cellular Component: integral component of membrane (GO:0016021);; Biological Process: transmembrane transport (GO:0055085);;	K13947|0.0e+00|cmo:103494181|K13947 auxin efflux carrier family protein | (RefSeq) probable auxin efflux carrier component 1c	--	--	--	Membrane transport protein	Auxin efflux carrier component 1 OS=Arabidopsis thaliana OX=3702 GN=PIN1 PE=1 SV=1	P	Inorganic ion transport and metabolism	hypothetical protein Csa_013327 [Cucumis sativus]
CsaV3_1G004360	5.07e-70	-1.57968	down	2.95e-117	-1.53076	down	7.91e-121	-1.76518	down	1.64e-44	-1.34482	down	--	--	Biological Process: regulation of immune system process (GO:0002682);; Biological Process: positive regulation of immune system process (GO:0002684);; Biological Process: regulation of response to biotic stimulus (GO:0002831);; Biological Process: positive regulation of response to biotic stimulus (GO:0002833);; Molecular Function: molecular_function (GO:0003674);; Molecular Function: GTPase acti…	K01537|1.1e-40|jcu:105638585|K01537 P-type Ca2+ transporter type 2C [EC:7.2.2.10] | (RefSeq) calcium-transporting ATPase 2, plasma membrane-type isoform X1	--	[R]	General function prediction only	C2 domain	Protein C2-DOMAIN ABA-RELATED 4 OS=Arabidopsis thaliana OX=3702 GN=CAR4 PE=1 SV=1	S	Function unknown	protein C2-DOMAIN ABA-RELATED 4 isoform X2 [Cucumis sativus]
CsaV3_1G004370	0.000122431	-0.805472	normal	0.637492	0.0956454	normal	0.000157244	-0.820104	normal	0.747159	0.0932909	normal	--	--	Biological Process: recombinational repair (GO:0000725);;	--	--	--	--	Domain of unknown function (DUF4539)	--	S	Function unknown	uncharacterized protein C17orf53 homolog isoform X1 [Cucumis sativus]
CsaV3_1G004380	5.07e-24	0.592847	normal	0.474206	0.0548481	normal	2.51e-10	0.437329	normal	0.00360259	0.193563	normal	[J]	Translation, ribosomal structure and biogenesis	Cellular Component: integral component of chloroplast outer membrane (GO:0031359);;	K01426|3.9e-140|atr:18440530|K01426 amidase [EC:3.5.1.4] | (RefSeq) amidase 1 isoform X1	Arginine and proline metabolism (ko00330);; Phenylalanine metabolism (ko00360);; Tryptophan metabolism (ko00380)	[J]	Translation, ribosomal structure and biogenesis	Amidase	Outer envelope protein 64, chloroplastic OS=Arabidopsis thaliana OX=3702 GN=OEP64 PE=1 SV=1	J	Translation, ribosomal structure and biogenesis	outer envelope protein 64, chloroplastic [Cucumis sativus]
CsaV3_1G004390	2.26e-25	1.20395	up	0.800816	0.0389451	normal	5.29e-14	0.835682	normal	0.000436909	0.383729	normal	[O]	Posttranslational modification, protein turnover, chaperones	Cellular Component: mitochondrion (GO:0005739);; Molecular Function: electron carrier activity (GO:0009055);; Molecular Function: protein disulfide oxidoreductase activity (GO:0015035);; Biological Process: cell redox homeostasis (GO:0045454);; Molecular Function: prostaglandin-E synthase activity (GO:0050220);;	K05309|9.5e-181|csv:101221439|K05309 microsomal prostaglandin-E synthase 2 [EC:5.3.99.3] | (RefSeq) prostaglandin E synthase 2	Arachidonic acid metabolism (ko00590)	[R]	General function prediction only	Glutathione S-transferase, N-terminal domain	--	O	Posttranslational modification, protein turnover, chaperones	prostaglandin E synthase 2 [Cucumis sativus]
CsaV3_1G004400	0.853643	0.0268289	normal	0.00374577	0.309305	normal	0.0112925	0.293748	normal	0.856562	0.0314019	normal	--	--	Molecular Function: metal ion binding (GO:0046872);;	K02350|9.3e-46|hbr:110659985|K02350 DNA polymerase zeta [EC:2.7.7.7] | (RefSeq) DNA polymerase zeta catalytic subunit-like	--	[R]	General function prediction only	Zn-finger in Ran binding protein and others	Zinc finger protein VAR3, chloroplastic OS=Arabidopsis thaliana OX=3702 GN=VAR3 PE=1 SV=2	S	Function unknown	zinc finger protein VAR3, chloroplastic [Cucumis sativus]
CsaV3_1G004410	1.74e-39	1.00076	up	0.155053	0.170001	normal	2.11e-05	0.486991	normal	3.3e-16	0.662091	normal	[G]	Carbohydrate transport and metabolism	Molecular Function: aldose 1-epimerase activity (GO:0004034);; Biological Process: glucose metabolic process (GO:0006006);; Molecular Function: carbohydrate binding (GO:0030246);; Biological Process: galactose catabolic process via UDP-galactose (GO:0033499);;	K01785|2.2e-201|csv:101222545|K01785 aldose 1-epimerase [EC:5.1.3.3] | (RefSeq) aldose 1-epimerase	Glycolysis / Gluconeogenesis (ko00010);; Galactose metabolism (ko00052)	[G]	Carbohydrate transport and metabolism	Aldose 1-epimerase	--	G	Carbohydrate transport and metabolism	aldose 1-epimerase [Cucumis sativus]
CsaV3_1G004420	8.24e-99	-0.925016	normal	0.000255749	0.186613	normal	5.86e-25	-0.644689	normal	0.110486	-0.10683	normal	[L]	Replication, recombination and repair	Biological Process: mRNA splicing, via spliceosome (GO:0000398);; Molecular Function: RNA binding (GO:0003723);; Molecular Function: RNA helicase activity (GO:0003724);; Molecular Function: ATP binding (GO:0005524);; Cellular Component: nucleus (GO:0005634);;	K12811|0.0e+00|csv:101222147|K12811 ATP-dependent RNA helicase DDX46/PRP5 [EC:3.6.4.13] | (RefSeq) DEAD-box ATP-dependent RNA helicase 42	Spliceosome (ko03040)	[A]	RNA processing and modification	DEAD/DEAH box helicase	DEAD-box ATP-dependent RNA helicase 42 OS=Arabidopsis thaliana OX=3702 GN=RH42 PE=1 SV=2	A	RNA processing and modification	DEAD-box ATP-dependent RNA helicase 42 [Cucumis sativus]
CsaV3_1G004430	3.73e-24	-1.02106	down	0.00203113	0.310858	normal	0.287648	0.0945932	normal	1.43e-22	-0.804825	normal	[J]	Translation, ribosomal structure and biogenesis	Molecular Function: RNA binding (GO:0003723);; Molecular Function: structural constituent of ribosome (GO:0003735);; Biological Process: translation (GO:0006412);; Cellular Component: cytosolic large ribosomal subunit (GO:0022625);;	K02885|7.4e-84|cmo:103494191|K02885 large subunit ribosomal protein L19e | (RefSeq) 60S ribosomal protein L19-3-like	Ribosome (ko03010)	[J]	Translation, ribosomal structure and biogenesis	Ribosomal protein L19e	60S ribosomal protein L19-3 OS=Arabidopsis thaliana OX=3702 GN=RPL19C PE=2 SV=3	J	Translation, ribosomal structure and biogenesis	hypothetical protein Csa_013191 [Cucumis sativus]
CsaV3_1G004440	7.84e-15	-0.32896	normal	0.386427	0.0492659	normal	0.641839	-0.0296729	normal	3.11e-07	-0.263798	normal	[S]	Function unknown	Cellular Component: nucleus (GO:0005634);; Biological Process: carbohydrate metabolic process (GO:0005975);; Molecular Function: zinc ion binding (GO:0008270);; Molecular Function: oxidoreductase activity (GO:0016491);; Molecular Function: aldehyde-lyase activity (GO:0016832);; Molecular Function: NADP binding (GO:0050661);; Molecular Function: NAD binding (GO:0051287);;	K00020|2.3e-55|qsu:111987869|K00020 3-hydroxyisobutyrate dehydrogenase [EC:1.1.1.31] | (RefSeq) uncharacterized protein LOC111987869	Valine, leucine and isoleucine degradation (ko00280)	[R]	General function prediction only	Fructose-bisphosphate aldolase class-II	--	G	Carbohydrate transport and metabolism	uncharacterized protein LOC101221907 [Cucumis sativus]
CsaV3_1G004450	0.0300946	0.19878	normal	0.366787	0.0954228	normal	4.46e-06	0.402247	normal	0.188461	-0.121052	normal	[D]	Cell cycle control, cell division, chromosome partitioning	Molecular Function: GTP binding (GO:0005525);;	K03978|5.4e-40|mis:MICPUN_57877|K03978 GTP-binding protein | (RefSeq) predicted protein	--	[R]	General function prediction only	50S ribosome-binding GTPase	GTP-binding protein At2g22870 OS=Arabidopsis thaliana OX=3702 GN=EMB2001 PE=2 SV=2	D	Cell cycle control, cell division, chromosome partitioning	uncharacterized protein LOC101223165 isoform X2 [Cucumis sativus]
CsaV3_1G004460	1.65e-106	1.75429	up	0.62473	-0.0539357	normal	3.27e-81	1.58495	up	0.293376	0.0966066	normal	--	--	--	--	--	--	--	Domain of unknown function (DUF4228)	--	S	Function unknown	hypothetical protein Csa_013772 [Cucumis sativus]
CsaV3_1G004470	0.000433096	-0.467491	normal	0.000391685	-0.391077	normal	0.358755	-0.111972	normal	5.24e-09	-0.744649	normal	--	--	Cellular Component: integral component of membrane (GO:0016021);;	--	--	--	--	Protein of unknown function (DUF3007)	--	S	Function unknown	uncharacterized protein LOC101203378 [Cucumis sativus]
CsaV3_1G004480	0.877567	-0.0103139	normal	0.397989	-0.0568522	normal	4.73e-06	0.277919	normal	5.67e-09	-0.358226	normal	--	--	--	K10695|5.4e-23|ccaj:109803377|K10695 E3 ubiquitin-protein ligase RNF1/2 [EC:2.3.2.27] | (RefSeq) putative E3 ubiquitin-protein ligase RING1a	--	[R]	General function prediction only	Leucine Rich repeats (2 copies)	--	S	Function unknown	uncharacterized protein LOC101203626 isoform X1 [Cucumis sativus]
CsaV3_1G004490	--	--	--	--	--	--	--	--	--	--	--	--	--	--	--	--	--	--	--	--	--	--	--	hypothetical protein Csa_014357 [Cucumis sativus]
CsaV3_1G004500	1.64e-15	-0.946315	normal	0.678669	-0.0533513	normal	1.35e-06	-0.596128	normal	0.00402698	-0.403108	normal	--	--	--	--	--	--	--	--	--	--	--	hypothetical protein Csa_014343 [Cucumis sativus]
CsaV3_1G004510	2.1e-05	-0.584204	normal	7.12e-23	1.46338	up	0.0929792	-0.444118	normal	4.98e-10	1.25266	up	--	--	Molecular Function: microtubule motor activity (GO:0003777);; Molecular Function: ATP binding (GO:0005524);; Cellular Component: kinesin complex (GO:0005871);; Cellular Component: microtubule (GO:0005874);; Biological Process: microtubule-based movement (GO:0007018);; Molecular Function: microtubule binding (GO:0008017);; Molecular Function: ATPase activity (GO:0016887);;	K10400|0.0e+00|csv:101212777|K10400 kinesin family member 15 | (RefSeq) kinesin-like protein KIN-12E	--	[Z]	Cytoskeleton	Kinesin motor domain	Kinesin-like protein KIN-12E OS=Arabidopsis thaliana OX=3702 GN=KIN12E PE=3 SV=1	Z	Cytoskeleton	kinesin-like protein KIN-12E [Cucumis sativus]
CsaV3_1G004520	0.000512354	-1.26693	down	0.549342	-0.167095	normal	0.454145	-0.217198	normal	0.00102808	-0.989837	normal	--	--	--	--	--	--	--	--	--	S	Function unknown	protein BUNDLE SHEATH DEFECTIVE 2, chloroplastic [Cucumis sativus]
CsaV3_1G004530	0.00378418	-0.204848	normal	0.21275	0.0835453	normal	6.85e-05	-0.265024	normal	0.120853	0.12755	normal	--	--	Molecular Function: nucleic acid binding (GO:0003676);; Molecular Function: zinc ion binding (GO:0008270);;	--	--	[O]	Posttranslational modification, protein turnover, chaperones	Zinc knuckle	--	O	Posttranslational modification, protein turnover, chaperones	zinc finger CCHC domain-containing protein 7 isoform X1 [Cucumis sativus]
CsaV3_1G004540	0.00636687	0.163476	normal	0.0778534	0.126737	normal	0.106952	0.119536	normal	0.017609	0.1553	normal	[T]	Signal transduction mechanisms	Biological Process: regulation of chromatin assembly or disassembly (GO:0001672);; Molecular Function: protein serine/threonine kinase activity (GO:0004674);; Molecular Function: ATP binding (GO:0005524);; Cellular Component: nucleus (GO:0005634);; Biological Process: chromosome segregation (GO:0007059);; Biological Process: peptidyl-serine phosphorylation (GO:0018105);; Biological Process: intra…	K08864|0.0e+00|csv:101204597|K08864 tousled-like kinase [EC:2.7.11.1] | (RefSeq) serine/threonine-protein kinase TOUSLED isoform X2	--	[T]	Signal transduction mechanisms	Protein kinase domain	Serine/threonine-protein kinase TOUSLED OS=Arabidopsis thaliana OX=3702 GN=TOUSLED PE=1 SV=1	T	Signal transduction mechanisms	serine/threonine-protein kinase TOUSLED isoform X2 [Cucumis sativus]
CsaV3_1G004550	0.00654394	0.161513	normal	0.00484146	0.165206	normal	1.93e-14	-0.55719	normal	4.43e-33	0.860951	normal	[G]	Carbohydrate transport and metabolism	Molecular Function: beta-glucosidase activity (GO:0008422);; Biological Process: glucan catabolic process (GO:0009251);;	K05349|0.0e+00|csv:101204835|K05349 beta-glucosidase [EC:3.2.1.21] | (RefSeq) uncharacterized protein LOC101204835	Cyanoamino acid metabolism (ko00460);; Starch and sucrose metabolism (ko00500);; Phenylpropanoid biosynthesis (ko00940)	--	--	Glycosyl hydrolase family 3 N terminal domain	Beta-xylosidase/alpha-L-arabinofuranosidase 2 OS=Medicago sativa subsp. varia OX=36902 GN=Xyl2 PE=2 SV=1	G	Carbohydrate transport and metabolism	uncharacterized protein LOC101204835 [Cucumis sativus]
CsaV3_1G004560	4.86e-05	0.639527	normal	0.475618	-0.129874	normal	0.00341622	0.459246	normal	0.883666	0.0279594	normal	[G]	Carbohydrate transport and metabolism	Cellular Component: vacuolar membrane (GO:0005774);; Cellular Component: endoplasmic reticulum (GO:0005783);; Biological Process: biosynthetic process (GO:0009058);; Cellular Component: integral component of membrane (GO:0016021);; Molecular Function: strictosidine synthase activity (GO:0016844);;	K01757|4.4e-47|thj:104808295|K01757 strictosidine synthase [EC:4.3.3.2] | (RefSeq) protein STRICTOSIDINE SYNTHASE-LIKE 12-like	Indole alkaloid biosynthesis (ko00901)	[R]	General function prediction only	Strictosidine synthase	Protein STRICTOSIDINE SYNTHASE-LIKE 3 OS=Arabidopsis thaliana OX=3702 GN=SSL3 PE=2 SV=1	J	Translation, ribosomal structure and biogenesis	protein STRICTOSIDINE SYNTHASE-LIKE 3 [Cucumis sativus]
CsaV3_1G004570	6.46e-26	-2.9299	down	1.36e-16	1.64698	up	0.00051273	-1.39038	down	--	--	--	[I]	Lipid transport and metabolism	Molecular Function: lanosterol synthase activity (GO:0000250);; Cellular Component: lipid droplet (GO:0005811);; Biological Process: triterpenoid biosynthetic process (GO:0016104);; Molecular Function: beta-amyrin synthase activity (GO:0042300);;	K01853|0.0e+00|fve:101303612|K01853 cycloartenol synthase [EC:5.4.99.8] | (RefSeq) cycloartenol synthase-like	Steroid biosynthesis (ko00100)	[I]	Lipid transport and metabolism	Squalene-hopene cyclase C-terminal domain	Probable oxidosqualene cyclase OS=Cucurbita pepo OX=3663 GN=CPR PE=2 SV=1	I	Lipid transport and metabolism	probable oxidosqualene cyclase [Cucumis sativus]
CsaV3_1G004580	2.83e-08	-0.325797	normal	0.468534	-0.0555541	normal	1.79e-07	-0.399825	normal	0.97163	0.00356333	normal	[J]	Translation, ribosomal structure and biogenesis	Molecular Function: RNA binding (GO:0003723);; Molecular Function: pseudouridine synthase activity (GO:0009982);; Biological Process: tRNA pseudouridine synthesis (GO:0031119);; Molecular Function: tRNA pseudouridine synthase activity (GO:0106029);;	K06173|2.3e-12|smo:SELMODRAFT_78854|K06173 tRNA pseudouridine38-40 synthase [EC:5.4.99.12] | (RefSeq) hypothetical protein	--	[J]	Translation, ribosomal structure and biogenesis	tRNA pseudouridine synthase	--	J	Translation, ribosomal structure and biogenesis	uncharacterized protein LOC101205562 [Cucumis sativus]
CsaV3_1G004590	0.481405	-0.372699	normal	0.928958	0.0362609	normal	0.44953	-0.321743	normal	--	--	--	--	--	Molecular Function: protein kinase activity (GO:0004672);; Molecular Function: ATP binding (GO:0005524);; Cellular Component: integral component of membrane (GO:0016021);;	K13415|1.8e-42|lja:Lj1g3v1222380.1|K13415 protein brassinosteroid insensitive 1 [EC:2.7.10.1 2.7.11.1] | (RefSeq) Lj1g3v1222380.1; -	Plant hormone signal transduction (ko04075)	--	--	Protein tyrosine and serine/threonine kinase	Pollen receptor-like kinase 2 OS=Arabidopsis thaliana OX=3702 GN=PRK2 PE=1 SV=1	T	Signal transduction mechanisms	pollen receptor-like kinase 1 [Cucumis sativus]
CsaV3_1G004600	5.61e-134	-2.06771	down	0.914154	-0.00906806	normal	5.44e-53	-1.17257	down	1.84e-18	-0.898863	normal	[E]	Amino acid transport and metabolism	Molecular Function: catalytic activity (GO:0003824);;	--	--	--	--	Orn/Lys/Arg decarboxylase, major domain	--	E	Amino acid transport and metabolism	hypothetical protein Csa_013435 [Cucumis sativus]
CsaV3_1G004610	8.4e-21	0.842575	normal	1.72e-10	-0.61219	normal	0.0210969	0.209729	normal	0.969427	-0.00421553	normal	--	--	Cellular Component: mitochondrial respiratory chain complex I (GO:0005747);; Cellular Component: integral component of membrane (GO:0016021);;	--	--	--	--	--	--	--	--	uncharacterized protein LOC101206025 [Cucumis sativus]
CsaV3_1G004620	5.97e-19	-1.65689	down	1e-05	-0.550292	normal	4.54e-14	-1.06245	down	3.58e-08	-1.07903	down	[O]	Posttranslational modification, protein turnover, chaperones	Molecular Function: serine-type endopeptidase activity (GO:0004252);;	K08669|2.2e-22|ppp:112283886|K08669 HtrA serine peptidase 2 [EC:3.4.21.108] | (RefSeq) putative protease Do-like 14 isoform X1	--	[O]	Posttranslational modification, protein turnover, chaperones	Trypsin-like peptidase domain	Protease Do-like 5, chloroplastic OS=Arabidopsis thaliana OX=3702 GN=DEGP5 PE=1 SV=3	O	Posttranslational modification, protein turnover, chaperones	protease Do-like 5, chloroplastic [Cucumis sativus]
CsaV3_1G004630	0.00449578	0.374923	normal	0.00441986	-0.445104	normal	0.264265	-0.194035	normal	0.585085	0.0886948	normal	--	--	Cellular Component: NatC complex (GO:0031417);;	--	--	--	--	LSM domain	--	S	Function unknown	uncharacterized protein LOC101206200 [Cucumis sativus]
CsaV3_1G004640	0.721353	-0.0222804	normal	0.786167	0.0178011	normal	0.171296	0.0806902	normal	0.128306	-0.0997403	normal	[E]	Amino acid transport and metabolism	Molecular Function: ornithine-oxo-acid transaminase activity (GO:0004587);; Cellular Component: cytoplasm (GO:0005737);; Biological Process: response to oxidative stress (GO:0006979);; Biological Process: response to heat (GO:0009408);; Biological Process: response to flooding (GO:0009413);; Biological Process: response to water deprivation (GO:0009414);; Biological Process: response to salt stre…	K00819|3.1e-198|csv:101206436|K00819 ornithine--oxo-acid transaminase [EC:2.6.1.13] | (RefSeq) ornithine aminotransferase, mitochondrial isoform X1	Arginine and proline metabolism (ko00330)	[E]	Amino acid transport and metabolism	Aminotransferase class-III	Ornithine aminotransferase, mitochondrial OS=Arabidopsis thaliana OX=3702 GN=DELTA-OAT PE=1 SV=1	E	Amino acid transport and metabolism	hypothetical protein Csa_013785 [Cucumis sativus]
CsaV3_1G004650	1.84e-07	-0.298937	normal	0.721872	-0.0246535	normal	1.97e-16	-0.506835	normal	0.0125757	0.16695	normal	--	--	Cellular Component: cellular_component (GO:0005575);; Cellular Component: cell-cell junction (GO:0005911);; Biological Process: transport (GO:0006810);; Biological Process: response to stress (GO:0006950);; Biological Process: cell communication (GO:0007154);; Biological Process: signal transduction (GO:0007165);; Biological Process: biological_process (GO:0008150);; Biological Process: response …	--	--	--	--	F-box-like	F-box protein At5g46170 OS=Arabidopsis thaliana OX=3702 GN=At5g46170 PE=2 SV=1	S	Function unknown	F-box protein At5g46170 [Cucumis sativus]
CsaV3_1G004660	9.84e-14	-1.30955	down	0.115099	0.22991	normal	7.84e-09	-0.947431	normal	0.599742	-0.128014	normal	--	--	Molecular Function: transcription factor activity, sequence-specific DNA binding (GO:0003700);;	--	--	--	--	TCP family transcription factor	Transcription factor TCP2 OS=Arabidopsis thaliana OX=3702 GN=TCP2 PE=1 SV=1	K	Transcription	transcription factor TCP2 [Cucumis sativus]
CsaV3_1G004670	--	--	--	--	--	--	--	--	--	--	--	--	--	--	Cellular Component: integral component of membrane (GO:0016021);;	--	--	--	--	--	--	--	--	hypothetical protein Csa_013938, partial [Cucumis sativus]
CsaV3_1G004680	--	--	--	--	--	--	--	--	--	--	--	--	--	--	--	--	--	--	--	--	--	--	--	hypothetical protein Csa_013790 [Cucumis sativus]
CsaV3_1G004690	2.35e-31	0.67423	normal	0.826895	-0.0176839	normal	1.13e-34	0.845519	normal	0.00294542	-0.20327	normal	[G]	Carbohydrate transport and metabolism	Molecular Function: myo-inositol:proton symporter activity (GO:0005366);; Cellular Component: integral component of plasma membrane (GO:0005887);; Biological Process: glucose import (GO:0046323);;	K08150|0.0e+00|csv:101213737|K08150 MFS transporter, SP family, solute carrier family 2 (myo-inositol transporter), member 13 | (RefSeq) probable inositol transporter 2	--	[R]	General function prediction only	Sugar (and other) transporter	Probable inositol transporter 2 OS=Arabidopsis thaliana OX=3702 GN=INT2 PE=1 SV=1	U	Intracellular trafficking, secretion, and vesicular transport	probable inositol transporter 2 [Cucumis sativus]
CsaV3_1G004700	--	--	--	--	--	--	--	--	--	--	--	--	--	--	--	--	--	--	--	--	--	--	--	hypothetical protein Csa_023784, partial [Cucumis sativus]
CsaV3_1G004710	5.19e-05	0.266922	normal	0.379258	0.0690663	normal	0.00898289	0.198967	normal	0.117332	0.121123	normal	--	--	Biological Process: mRNA splicing, via spliceosome (GO:0000398);; Molecular Function: RNA binding (GO:0003723);; Cellular Component: U2 snRNP (GO:0005686);;	K11094|8.9e-117|csv:101207648|K11094 U2 small nuclear ribonucleoprotein B'' | (RefSeq) U2 small nuclear ribonucleoprotein B'' 2	Spliceosome (ko03040)	[A]	RNA processing and modification	RNA recognition motif. (a.k.a. RRM, RBD, or RNP domain)	U2 small nuclear ribonucleoprotein B'' 2 OS=Arabidopsis thaliana OX=3702 GN=At1g06960 PE=1 SV=1	A	RNA processing and modification	U2 small nuclear ribonucleoprotein B'' 2 [Cucumis sativus]
CsaV3_1G004720	0	3.07373	up	7.16e-08	0.409937	normal	0	2.65331	up	8.3e-64	0.814341	normal	--	--	Molecular Function: transcription factor activity, sequence-specific DNA binding (GO:0003700);; Cellular Component: nucleus (GO:0005634);; Molecular Function: sequence-specific DNA binding (GO:0043565);;	K13424|5.3e-304|csv:101207158|K13424 WRKY transcription factor 33 | (RefSeq) uncharacterized protein LOC101207158	MAPK signaling pathway - plant (ko04016);; Plant-pathogen interaction (ko04626)	--	--	WRKY DNA -binding domain	WRKY transcription factor WRKY24 OS=Oryza sativa subsp. indica OX=39946 GN=WRKY24 PE=2 SV=1	K	Transcription	uncharacterized protein LOC101207158 [Cucumis sativus]
CsaV3_1G004730	2.42e-08	4.22537	up	4.9e-07	-1.79641	down	1.44e-07	1.50346	up	0.0108175	0.56652	normal	[T]	Signal transduction mechanisms	Biological Process: regulation of pH (GO:0006885);; Cellular Component: endomembrane system (GO:0012505);; Molecular Function: solute:proton antiporter activity (GO:0015299);; Biological Process: monovalent inorganic cation transport (GO:0015672);; Cellular Component: integral component of membrane (GO:0016021);;	--	--	[P]	Inorganic ion transport and metabolism	Sodium/hydrogen exchanger family	Cation/H(+) antiporter 15 OS=Arabidopsis thaliana OX=3702 GN=CHX15 PE=2 SV=1	P	Inorganic ion transport and metabolism	cation/H(+) antiporter 15 [Cucumis sativus]
CsaV3_1G004740	7.96e-97	1.00505	up	0.106194	-0.100801	normal	4.07e-15	0.455629	normal	7.28e-18	0.430514	normal	[P]	Inorganic ion transport and metabolism	Molecular Function: superoxide dismutase activity (GO:0004784);; Cellular Component: mitochondrion (GO:0005739);; Molecular Function: manganese ion binding (GO:0030145);; Molecular Function: metal ion binding (GO:0046872);;	K04564|2.1e-140|csv:101207896|K04564 superoxide dismutase, Fe-Mn family [EC:1.15.1.1] | (RefSeq) superoxide dismutase [Mn], mitochondrial	Peroxisome (ko04146)	[P]	Inorganic ion transport and metabolism	Iron/manganese superoxide dismutases, C-terminal domain	Superoxide dismutase [Mn], mitochondrial OS=Hevea brasiliensis OX=3981 GN=SODA PE=2 SV=1	P	Inorganic ion transport and metabolism	superoxide dismutase [Mn], mitochondrial [Cucumis sativus]
CsaV3_1G004750	1.47e-23	0.556415	normal	0.94097	-0.00613264	normal	1.08e-15	0.517199	normal	0.817979	0.017336	normal	--	--	Molecular Function: nucleotide-sugar transmembrane transporter activity (GO:0005338);; Molecular Function: UDP-xylose transmembrane transporter activity (GO:0005464);; Cellular Component: Golgi apparatus (GO:0005794);; Molecular Function: antiporter activity (GO:0015297);; Cellular Component: integral component of membrane (GO:0016021);; Molecular Function: transmembrane transporter activity (GO:…	K15285|2.3e-188|csv:101207400|K15285 solute carrier family 35, member E3 | (RefSeq) UDP-xylose transporter 3	--	[GE]	Carbohydrate transport and metabolism;; Amino acid transport and metabolism	Triose-phosphate Transporter family	UDP-xylose transporter 3 OS=Arabidopsis thaliana OX=3702 GN=UXT3 PE=1 SV=1	--	--	UDP-xylose transporter 3 [Cucumis sativus]
CsaV3_1G004760	6.31e-05	0.968615	normal	0.791894	-0.0800045	normal	0.0126927	0.640846	normal	0.414126	0.198428	normal	--	--	Molecular Function: nucleotide-sugar transmembrane transporter activity (GO:0005338);; Molecular Function: UDP-xylose transmembrane transporter activity (GO:0005464);; Cellular Component: Golgi apparatus (GO:0005794);; Molecular Function: antiporter activity (GO:0015297);; Cellular Component: integral component of membrane (GO:0016021);; Molecular Function: transmembrane transporter activity (GO:…	--	--	--	--	--	--	--	--	hypothetical protein Csa_013341 [Cucumis sativus]
CsaV3_1G004770	0.0277259	-0.671701	normal	0.286866	-0.248123	normal	0.0484655	-0.494161	normal	0.201999	-0.38346	normal	--	--	--	K04564|1.2e-114|cmax:111492594|K04564 superoxide dismutase, Fe-Mn family [EC:1.15.1.1] | (RefSeq) uncharacterized protein LOC111492594	Peroxisome (ko04146)	--	--	--	--	--	--	hypothetical protein Csa_013867 [Cucumis sativus]
CsaV3_1G004780	0.0054564	-0.249406	normal	0.0263823	0.181645	normal	0.0130261	-0.226516	normal	0.187424	0.142975	normal	--	--	Molecular Function: DNA binding (GO:0003677);; Cellular Component: nucleus (GO:0005634);; Molecular Function: zinc ion binding (GO:0008270);;	K09287|6.3e-14|ats:109750371|K09287 RAV-like factor | (RefSeq) LOC109750371; AP2/ERF and B3 domain-containing protein Os01g0141000-like	--	--	--	B3 DNA binding domain	B3 domain-containing protein Os07g0679700 OS=Oryza sativa subsp. japonica OX=39947 GN=Os07g0679700 PE=2 SV=1	K	Transcription	B3 domain-containing transcription repressor VAL1 isoform X1 [Cucumis sativus]
CsaV3_1G004790	0.000636714	0.213151	normal	0.000256068	0.251703	normal	8.78e-07	0.421303	normal	0.780034	0.0290702	normal	[T]	Signal transduction mechanisms	Molecular Function: protein serine/threonine kinase activity (GO:0004674);; Molecular Function: ATP binding (GO:0005524);; Cellular Component: integral component of membrane (GO:0016021);;	K13430|8.0e-63|aof:109830615|K13430 serine/threonine-protein kinase PBS1 [EC:2.7.11.1] | (RefSeq) serine/threonine-protein kinase PBS1-like isoform X1	Plant-pathogen interaction (ko04626)	--	--	Protein kinase domain	Probable LRR receptor-like serine/threonine-protein kinase At1g06840 OS=Arabidopsis thaliana OX=3702 GN=At1g06840 PE=1 SV=2	T	Signal transduction mechanisms	probable LRR receptor-like serine/threonine-protein kinase At1g06840 isoform X1 [Cucumis sativus]
CsaV3_1G004800	0.00656807	-1.0131	down	0.875846	0.0522337	normal	0.0580884	-0.650141	normal	--	--	--	--	--	--	K03238|1.4e-23|cmo:103500512|K03238 translation initiation factor 2 subunit 2 | (RefSeq) eukaryotic translation initiation factor 2 subunit beta	RNA transport (ko03013)	--	--	--	Eukaryotic translation initiation factor 2 subunit beta OS=Triticum aestivum OX=4565 PE=1 SV=1	--	--	hypothetical protein Csa_014332 [Cucumis sativus]
CsaV3_1G004810	0.337699	-0.0753074	normal	0.0528473	-0.138736	normal	2.01e-06	-0.391081	normal	0.0980794	0.158971	normal	--	--	Molecular Function: actin binding (GO:0003779);; Cellular Component: vacuolar membrane (GO:0005774);;	--	--	--	--	KIP1-like protein	Protein NETWORKED 4A OS=Arabidopsis thaliana OX=3702 GN=NET4A PE=2 SV=1	S	Function unknown	hypothetical protein Csa_014034 [Cucumis sativus]
CsaV3_1G004820	--	--	--	--	--	--	--	--	--	--	--	--	--	--	--	--	--	--	--	--	--	--	--	hypothetical protein Csa_013099, partial [Cucumis sativus]
CsaV3_1G004830	--	--	--	6.51e-07	-1.32633	down	0.00131998	-0.94215	normal	0.14967	-0.523337	normal	--	--	Molecular Function: transcription regulatory region sequence-specific DNA binding (GO:0000976);; Molecular Function: transcription factor activity, sequence-specific DNA binding (GO:0003700);; Molecular Function: transcription cofactor activity (GO:0003712);; Cellular Component: nucleus (GO:0005634);; Biological Process: regulation of transcription, DNA-templated (GO:0006355);; Molecular Function…	K09422|1.0e-88|csv:101214705|K09422 transcription factor MYB, plant | (RefSeq) transcription factor MYB52	--	[K]	Transcription	Myb-like DNA-binding domain	Transcription factor MYB52 OS=Arabidopsis thaliana OX=3702 GN=MYB52 PE=2 SV=1	--	--	transcription factor MYB52 [Cucumis sativus]
CsaV3_1G004840	2.35e-06	-0.218675	normal	2.25e-08	0.284694	normal	0.0918364	-0.109676	normal	0.00886545	0.16065	normal	[T]	Signal transduction mechanisms	Molecular Function: protein serine/threonine kinase activity (GO:0004674);; Molecular Function: ATP binding (GO:0005524);; Biological Process: peptidyl-serine phosphorylation (GO:0018105);; Biological Process: peptidyl-threonine phosphorylation (GO:0018107);;	K18669|7.5e-97|vcn:VOLCADRAFT_77582|K18669 dual specificity tyrosine-phosphorylation-regulated kinase 2/3/4 [EC:2.7.12.1] | (RefSeq) hypothetical protein	--	[R]	General function prediction only	Protein kinase domain	Dual specificity protein kinase YAK1 homolog OS=Arabidopsis thaliana OX=3702 GN=YAK1 PE=1 SV=1	T	Signal transduction mechanisms	hypothetical protein Csa_014212 [Cucumis sativus]
CsaV3_1G004850	--	--	--	--	--	--	--	--	--	--	--	--	--	--	Cellular Component: integral component of membrane (GO:0016021);;	--	--	--	--	--	--	--	--	hypothetical protein Csa_013364 [Cucumis sativus]
CsaV3_1G004860	2.89e-113	0.900312	normal	4.3e-09	0.280499	normal	5.92e-61	0.772596	normal	5.16e-22	0.392542	normal	--	--	Cellular Component: membrane (GO:0016020);; Cellular Component: integral component of membrane (GO:0016021);; Biological Process: protein localization to membrane (GO:0072657);;	K17085|9.7e-301|nau:109225283|K17085 transmembrane 9 superfamily member 1 | (RefSeq) transmembrane 9 superfamily member 3-like	--	[U]	Intracellular trafficking, secretion, and vesicular transport	Endomembrane protein 70	Transmembrane 9 superfamily member 3 OS=Arabidopsis thaliana OX=3702 GN=TMN3 PE=2 SV=1	U	Intracellular trafficking, secretion, and vesicular transport	transmembrane 9 superfamily member 3 [Cucumis sativus]
CsaV3_1G004870	--	--	--	--	--	--	--	--	--	--	--	--	--	--	Cellular Component: plasma membrane (GO:0005886);; Cellular Component: integral component of membrane (GO:0016021);;	--	--	--	--	Domain of unknown function (DUF588)	CASP-like protein 4D1 OS=Sorghum bicolor OX=4558 GN=Sb05g021340 PE=2 SV=1	S	Function unknown	CASP-like protein 4D2 [Cucumis sativus]
CsaV3_1G004880	0.0695965	-0.257178	normal	1.45e-14	-0.853004	normal	2.27e-11	-0.866687	normal	0.103696	-0.262115	normal	--	--	Molecular Function: transcription factor activity, sequence-specific DNA binding (GO:0003700);; Cellular Component: nucleus (GO:0005634);; Biological Process: gravitropism (GO:0009630);;	K12309|4.8e-58|lja:Lj3g3v0323160.1|K12309 beta-galactosidase [EC:3.2.1.23] | (RefSeq) Lj3g3v0323160.1; -	Galactose metabolism (ko00052);; Other glycan degradation (ko00511);; Glycosaminoglycan degradation (ko00531);; Sphingolipid metabolism (ko00600);; Glycosphingolipid biosynthesis - ganglio series (ko00604)	[R]	General function prediction only	Zinc finger, C2H2 type	Protein indeterminate-domain 14 OS=Arabidopsis thaliana OX=3702 GN=IDD14 PE=1 SV=1	S	Function unknown	zinc finger protein SHOOT GRAVITROPISM 5 [Cucumis sativus]
CsaV3_1G004890	0.00113614	0.258877	normal	4.55e-06	0.349883	normal	0.000167015	0.296568	normal	0.000341483	0.296733	normal	[G]	Carbohydrate transport and metabolism	Molecular Function: glycerone kinase activity (GO:0004371);; Molecular Function: ATP binding (GO:0005524);; Cellular Component: cytosol (GO:0005829);; Biological Process: glycerol catabolic process (GO:0019563);;	K00863|4.6e-266|eus:EUTSA_v10011337mg|K00863 triose/dihydroxyacetone kinase / FAD-AMP lyase (cyclizing) [EC:2.7.1.28 2.7.1.29 4.6.1.15] | (RefSeq) hypothetical protein	Fructose and mannose metabolism (ko00051);; Glycerolipid metabolism (ko00561);; Carbon metabolism (ko01200)	[G]	Carbohydrate transport and metabolism	Dak1 domain	Putative 3,4-dihydroxy-2-butanone kinase OS=Solanum lycopersicum OX=4081 GN=DHBK PE=2 SV=1	G	Carbohydrate transport and metabolism	putative 3,4-dihydroxy-2-butanone kinase isoform X2 [Cucumis sativus]
CsaV3_1G004900	1.07e-08	-0.816299	normal	0.746362	0.0441766	normal	2e-05	-0.620563	normal	0.436926	-0.154017	normal	--	--	Biological Process: N-terminal protein amino acid acetylation (GO:0006474);; Molecular Function: H4 histone acetyltransferase activity (GO:0010485);; Molecular Function: H2A histone acetyltransferase activity (GO:0043998);; Biological Process: regulation of chromatin silencing at rDNA (GO:0061187);; Molecular Function: peptide-serine-N-acetyltransferase activity (GO:1990189);;	K20794|5.5e-142|csv:101209918|K20794 N-alpha-acetyltransferase 40 [EC:2.3.1.257] | (RefSeq) N-alpha-acetyltransferase 40 isoform X2	--	[R]	General function prediction only	Acetyltransferase (GNAT) family	--	S	Function unknown	N-alpha-acetyltransferase 40 isoform X2 [Cucumis sativus]
CsaV3_1G004910	0.000367316	0.599825	normal	0.0922179	-0.277676	normal	0.0321596	0.307005	normal	0.957569	-0.0107589	normal	--	--	Molecular Function: phosphoprotein phosphatase activity (GO:0004721);; Cellular Component: nucleus (GO:0005634);; Biological Process: mRNA processing (GO:0006397);;	K15544|4.8e-108|csv:101210167|K15544 RNA polymerase II subunit A C-terminal domain phosphatase SSU72 [EC:3.1.3.16] | (RefSeq) RNA polymerase II subunit A C-terminal domain phosphatase SSU72	mRNA surveillance pathway (ko03015)	[K]	Transcription	Ssu72-like protein	--	K	Transcription	RNA polymerase II subunit A C-terminal domain phosphatase SSU72 [Cucumis sativus]
CsaV3_1G004920	3.76e-12	-0.588761	normal	0.920991	-0.00979696	normal	3.36e-06	-0.423566	normal	0.0799313	-0.186291	normal	--	--	Molecular Function: GTPase activity (GO:0003924);; Molecular Function: GTP binding (GO:0005525);; Biological Process: G-protein coupled receptor signaling pathway (GO:0007186);; Molecular Function: G-protein beta/gamma-subunit complex binding (GO:0031683);;	K19729|1.0e-48|bvg:104906028|K19729 guanine nucleotide-binding protein G(t) subunit alpha 3 | (RefSeq) guanine nucleotide-binding protein alpha-2 subunit	--	[DT]	Cell cycle control, cell division, chromosome partitioning;; Signal transduction mechanisms	G-protein alpha subunit	Extra-large guanine nucleotide-binding protein 3 OS=Arabidopsis thaliana OX=3702 GN=XLG3 PE=1 SV=1	--	--	extra-large guanine nucleotide-binding protein 3 isoform X2 [Cucumis sativus]
CsaV3_1G004930	0.0623699	-0.878844	normal	0.622101	-0.177324	normal	0.0626066	-0.822925	normal	--	--	--	--	--	Molecular Function: G-protein coupled receptor binding (GO:0001664);; Molecular Function: GTPase activity (GO:0003924);; Molecular Function: Rho GDP-dissociation inhibitor activity (GO:0005094);; Cellular Component: cytoplasm (GO:0005737);; Cellular Component: heterotrimeric G-protein complex (GO:0005834);; Biological Process: adenylate cyclase-modulating G-protein coupled receptor signaling path…	K12462|9.1e-20|csv:101203602|K12462 Rho GDP-dissociation inhibitor | (RefSeq) rho GDP-dissociation inhibitor 1	--	[T]	Signal transduction mechanisms	RHO protein GDP dissociation inhibitor	Rho GDP-dissociation inhibitor 1 OS=Arabidopsis thaliana OX=3702 GN=GDI1 PE=1 SV=1	T	Signal transduction mechanisms	hypothetical protein Csa_013953 [Cucumis sativus]
CsaV3_1G004940	0.942839	0.00363275	normal	2.52e-05	0.228891	normal	0.0188793	0.15485	normal	0.33754	0.0629004	normal	[T]	Signal transduction mechanisms	Molecular Function: protein serine/threonine kinase activity (GO:0004674);; Molecular Function: ATP binding (GO:0005524);;	K12767|6.0e-85|cme:CYME_CML232C|K12767 serine/threonine-protein kinase RIM15 [EC:2.7.11.1] | (RefSeq) RIM15-like serine/threonine kinase	--	[TR]	Signal transduction mechanisms;; General function prediction only	Protein kinase domain	Probable serine/threonine protein kinase IREH1 OS=Arabidopsis thaliana OX=3702 GN=IREH1 PE=1 SV=1	T	Signal transduction mechanisms	probable serine/threonine protein kinase IREH1 [Cucumis sativus]
CsaV3_1G004950	5.31e-05	-0.91113	normal	0.0314517	0.404995	normal	0.0437738	-0.472802	normal	0.948095	-0.0213898	normal	[M]	Cell wall/membrane/envelope biogenesis	Molecular Function: protein kinase activity (GO:0004672);; Molecular Function: ATP binding (GO:0005524);; Cellular Component: integral component of membrane (GO:0016021);;	K13415|3.8e-53|mcha:111005517|K13415 protein brassinosteroid insensitive 1 [EC:2.7.10.1 2.7.11.1] | (RefSeq) protein BRASSINOSTEROID INSENSITIVE 1	Plant hormone signal transduction (ko04075)	--	--	Protein kinase domain	Probable inactive receptor kinase At1g48480 OS=Arabidopsis thaliana OX=3702 GN=RKL1 PE=1 SV=1	T	Signal transduction mechanisms	probable inactive receptor kinase RLK902 [Cucumis sativus]
CsaV3_1G004960	2.36e-14	-0.920658	normal	0.168233	0.157564	normal	9.76e-08	-0.678737	normal	0.601609	-0.0910787	normal	[O]	Posttranslational modification, protein turnover, chaperones	Molecular Function: ATP binding (GO:0005524);; Biological Process: protein folding (GO:0006457);; Biological Process: response to heat (GO:0009408);; Cellular Component: integral component of membrane (GO:0016021);; Molecular Function: heat shock protein binding (GO:0031072);; Molecular Function: metal ion binding (GO:0046872);; Molecular Function: unfolded protein binding (GO:0051082);;	K03686|5.7e-158|csv:101215426|K03686 molecular chaperone DnaJ | (RefSeq) uncharacterized protein LOC101215426 isoform X1	--	[O]	Posttranslational modification, protein turnover, chaperones	DnaJ C terminal domain	Chaperone protein dnaJ A7A, chloroplastic OS=Oryza sativa subsp. japonica OX=39947 GN=DJA7A PE=1 SV=1	O	Posttranslational modification, protein turnover, chaperones	uncharacterized protein LOC101215426 isoform X1 [Cucumis sativus]
CsaV3_1G004970	0.906293	-0.0513658	normal	0.753848	0.118501	normal	0.378697	-0.382229	normal	0.326584	0.352234	normal	--	--	--	--	--	--	--	--	--	--	--	hypothetical protein Csa_013556 [Cucumis sativus]
CsaV3_1G004980	1.07e-09	-0.935249	normal	0.00461997	0.383398	normal	0.00931938	-0.416818	normal	0.524862	-0.129748	normal	[O]	Posttranslational modification, protein turnover, chaperones	Cellular Component: cytoplasm (GO:0005737);; Cellular Component: chloroplast thylakoid membrane (GO:0009535);; Molecular Function: heat shock protein binding (GO:0031072);; Biological Process: protein refolding (GO:0042026);; Molecular Function: metal ion binding (GO:0046872);; Molecular Function: unfolded protein binding (GO:0051082);; Biological Process: chaperone mediated protein folding requi…	K03686|1.2e-121|csv:101215426|K03686 molecular chaperone DnaJ | (RefSeq) uncharacterized protein LOC101215426 isoform X1	--	[O]	Posttranslational modification, protein turnover, chaperones	DnaJ domain	Chaperone protein dnaJ A6, chloroplastic OS=Arabidopsis thaliana OX=3702 GN=DJA6 PE=2 SV=2	O	Posttranslational modification, protein turnover, chaperones	hypothetical protein Csa_014336 [Cucumis sativus]
CsaV3_1G004990	--	--	--	--	--	--	--	--	--	--	--	--	[DPM]	Cell cycle control, cell division, chromosome partitioning;; Inorganic ion transport and metabolism;; Cell wall/membrane/envelope biogenesis	Molecular Function: copper ion binding (GO:0005507);; Molecular Function: oxidoreductase activity (GO:0016491);;	K00423|0.0e+00|csv:101211152|K00423 L-ascorbate oxidase [EC:1.10.3.3] | (RefSeq) L-ascorbate oxidase homolog	Ascorbate and aldarate metabolism (ko00053)	[Q]	Secondary metabolites biosynthesis, transport and catabolism	Multicopper oxidase	L-ascorbate oxidase homolog OS=Brassica napus OX=3708 GN=Bp10 PE=2 SV=1	Q	Secondary metabolites biosynthesis, transport and catabolism	L-ascorbate oxidase homolog [Cucumis sativus]
CsaV3_1G005000	3.1e-67	-0.899313	normal	4.01e-38	-0.631793	normal	2.73e-38	-0.738835	normal	4.3e-42	-0.803745	normal	[E]	Amino acid transport and metabolism	Molecular Function: glutamate decarboxylase activity (GO:0004351);; Cellular Component: cytosol (GO:0005829);; Biological Process: glutamate catabolic process (GO:0006538);; Molecular Function: pyridoxal phosphate binding (GO:0030170);;	K01580|4.5e-291|csv:101210903|K01580 glutamate decarboxylase [EC:4.1.1.15] | (RefSeq) glutamate decarboxylase	Alanine, aspartate and glutamate metabolism (ko00250);; beta-Alanine metabolism (ko00410);; Taurine and hypotaurine metabolism (ko00430);; Butanoate metabolism (ko00650)	[E]	Amino acid transport and metabolism	Pyridoxal-dependent decarboxylase conserved domain	Glutamate decarboxylase OS=Solanum lycopersicum OX=4081 PE=2 SV=1	E	Amino acid transport and metabolism	glutamate decarboxylase [Cucumis sativus]
CsaV3_1G005010	0.0181962	-0.342156	normal	0.000840981	-0.408373	normal	0.0438803	-0.283815	normal	0.00211885	-0.469591	normal	[R]	General function prediction only	Molecular Function: oxidoreductase activity (GO:0016491);;	K14521|4.2e-57|vcn:VOLCADRAFT_98273|K14521 N-acetyltransferase 10 [EC:2.3.1.-] | (RefSeq) hypothetical protein	Ribosome biogenesis in eukaryotes (ko03008)	[C]	Energy production and conversion	Aldo/keto reductase family	Probable aldo-keto reductase 4 OS=Arabidopsis thaliana OX=3702 GN=At1g60710 PE=2 SV=1	C	Energy production and conversion	hypothetical protein Csa_014268 [Cucumis sativus]
CsaV3_1G005020	0.122914	-0.459879	normal	0.0614205	0.499347	normal	0.506048	0.254296	normal	0.703747	-0.137433	normal	--	--	Cellular Component: nucleus (GO:0005634);; Biological Process: regulation of transcription, DNA-templated (GO:0006355);; Molecular Function: lipid binding (GO:0008289);; Molecular Function: sequence-specific DNA binding (GO:0043565);;	K09338|3.3e-290|csv:101215660|K09338 homeobox-leucine zipper protein | (RefSeq) homeobox-leucine zipper protein HDG11 isoform X1	--	--	--	START domain	Homeobox-leucine zipper protein HDG11 OS=Arabidopsis thaliana OX=3702 GN=HDG11 PE=1 SV=1	K	Transcription	homeobox-leucine zipper protein HDG11 isoform X2 [Cucumis sativus]
CsaV3_1G005030	--	--	--	--	--	--	--	--	--	--	--	--	--	--	--	--	--	--	--	--	--	--	--	hypothetical protein Csa_013787 [Cucumis sativus]
CsaV3_1G005040	3.29e-183	1.54604	up	0.00848766	-0.180818	normal	1.75e-104	1.33191	up	0.830302	0.0155458	normal	--	--	Molecular Function: ion channel activity (GO:0005216);; Cellular Component: integral component of membrane (GO:0016021);;	K05391|0.0e+00|csv:101215903|K05391 cyclic nucleotide gated channel, plant | (RefSeq) probable cyclic nucleotide-gated ion channel 20, chloroplastic isoform X1	Plant-pathogen interaction (ko04626)	[PT]	Inorganic ion transport and metabolism;; Signal transduction mechanisms	Ion transport protein	Probable cyclic nucleotide-gated ion channel 20, chloroplastic OS=Arabidopsis thaliana OX=3702 GN=CNGC20 PE=2 SV=1	P	Inorganic ion transport and metabolism	probable cyclic nucleotide-gated ion channel 20, chloroplastic isoform X1 [Cucumis sativus]
CsaV3_1G005050	2.7e-15	-0.493377	normal	1.7e-07	-0.31308	normal	8.76e-12	-0.431308	normal	6.64e-09	-0.388377	normal	[E]	Amino acid transport and metabolism	Molecular Function: catalytic activity (GO:0003824);;	K05396|1.3e-265|csv:101211651|K05396 D-cysteine desulfhydrase [EC:4.4.1.15] | (RefSeq) bifunctional D-cysteine desulfhydrase/1-aminocyclopropane-1-carboxylate deaminase, mitochondrial	Cysteine and methionine metabolism (ko00270)	--	--	Pyridoxal-phosphate dependent enzyme	Putative D-cysteine desulfhydrase 1, mitochondrial OS=Oryza sativa subsp. japonica OX=39947 GN=Os02g0773300 PE=2 SV=2	E	Amino acid transport and metabolism	bifunctional D-cysteine desulfhydrase/1-aminocyclopropane-1-carboxylate deaminase, mitochondrial [Cucumis sativus]
CsaV3_1G005060	0.769985	-0.0457771	normal	5.15e-16	-0.992343	normal	1.62e-07	-0.785657	normal	0.107997	-0.275704	normal	--	--	Cellular Component: integral component of membrane (GO:0016021);;	K13993|2.9e-08|csat:104706452|K13993 HSP20 family protein | (RefSeq) inactive protein RESTRICTED TEV MOVEMENT 2-like isoform X1	Protein processing in endoplasmic reticulum (ko04141)	--	--	Hsp20/alpha crystallin family	--	O	Posttranslational modification, protein turnover, chaperones	18.1 kDa class I heat shock protein [Cucumis sativus]
CsaV3_1G005070	1.07e-30	-1.46573	down	9.37e-17	0.767637	normal	9.75e-11	-0.87771	normal	0.400411	0.164752	normal	--	--	Cellular Component: integral component of membrane (GO:0016021);;	--	--	--	--	--	--	S	Function unknown	uncharacterized protein LOC101216148 [Cucumis sativus]
CsaV3_1G005080	--	--	--	--	--	--	--	--	--	--	--	--	--	--	Molecular Function: electron carrier activity (GO:0009055);; Cellular Component: integral component of membrane (GO:0016021);; Cellular Component: anchored component of plasma membrane (GO:0046658);;	--	--	--	--	Plastocyanin-like domain	Uclacyanin 1 OS=Arabidopsis thaliana OX=3702 GN=UCC1 PE=1 SV=1	S	Function unknown	uclacyanin 1 [Cucumis sativus]
CsaV3_1G005090	4.59e-10	0.463832	normal	0.100657	0.136651	normal	0.000242839	0.280589	normal	5.29e-05	0.303035	normal	[J]	Translation, ribosomal structure and biogenesis	Biological Process: formation of cytoplasmic translation initiation complex (GO:0001732);; Molecular Function: translation initiation factor activity (GO:0003743);; Cellular Component: eukaryotic translation initiation factor 3 complex (GO:0005852);; Cellular Component: eukaryotic 43S preinitiation complex (GO:0016282);; Cellular Component: eukaryotic 48S preinitiation complex (GO:0033290);;	K03248|1.2e-163|csv:101212619|K03248 translation initiation factor 3 subunit G | (RefSeq) eukaryotic translation initiation factor 3 subunit G	RNA transport (ko03013)	[J]	Translation, ribosomal structure and biogenesis	Eukaryotic translation initiation factor 3 subunit G	Oligouridylate-binding protein 1A OS=Arabidopsis thaliana OX=3702 GN=UBP1A PE=1 SV=1	J	Translation, ribosomal structure and biogenesis	eukaryotic translation initiation factor 3 subunit G [Cucumis sativus]
CsaV3_1G005100	0.915626	-0.0082066	normal	0.465452	0.0632206	normal	0.611111	-0.04703	normal	0.327466	0.0867065	normal	[IQR]	Lipid transport and metabolism;; Secondary metabolites biosynthesis, transport and catabolism;; General function prediction only	Biological Process: retinoid metabolic process (GO:0001523);; Molecular Function: molecular_function (GO:0003674);; Molecular Function: catalytic activity (GO:0003824);; Molecular Function: aldo-keto reductase (NADP) activity (GO:0004033);; Molecular Function: retinol dehydrogenase activity (GO:0004745);; Cellular Component: cellular_component (GO:0005575);; Cellular Component: intracellular (GO:…	K19329|2.5e-31|han:110897884|K19329 WW domain-containing oxidoreductase | (RefSeq) short-chain dehydrogenase TIC 32, chloroplastic-like	--	[Q]	Secondary metabolites biosynthesis, transport and catabolism	short chain dehydrogenase	Dehydrogenase/reductase SDR family member FEY OS=Arabidopsis thaliana OX=3702 GN=FEY PE=1 SV=1	Q	Secondary metabolites biosynthesis, transport and catabolism	dehydrogenase/reductase SDR family member FEY [Cucumis sativus]
CsaV3_1G005110	1.12e-06	-2.04461	down	0.0485522	0.484978	normal	6.36e-05	-1.60142	down	--	--	--	--	--	Cellular Component: plasma membrane (GO:0005886);; Molecular Function: actin filament binding (GO:0051015);;	--	--	--	--	KIP1-like protein	Kinase-interacting family protein OS=Arabidopsis thaliana OX=3702 GN=At1g48405 PE=2 SV=1	S	Function unknown	kinase-interacting family protein isoform X1 [Cucumis sativus]
CsaV3_1G005120	0.0118844	-0.310009	normal	0.0381067	0.247282	normal	0.901732	0.0183587	normal	0.569009	-0.0882118	normal	[C]	Energy production and conversion	Molecular Function: molecular_function (GO:0003674);; Molecular Function: binding (GO:0005488);; Molecular Function: protein binding (GO:0005515);; Biological Process: protein folding (GO:0006457);; Molecular Function: protein C-terminus binding (GO:0008022);; Biological Process: biological_process (GO:0008150);; Biological Process: cellular process (GO:0009987);; Molecular Function: Hsp70 protei…	K09553|2.9e-07|boe:106308108|K09553 stress-induced-phosphoprotein 1 | (RefSeq) hsp70-Hsp90 organizing protein 2	--	--	--	Tetratricopeptide repeat	--	S	Function unknown	uncharacterized protein LOC101213093 [Cucumis sativus]
CsaV3_1G005130	--	--	--	--	--	--	--	--	--	--	--	--	[G]	Carbohydrate transport and metabolism	Molecular Function: hydrolase activity, hydrolyzing O-glycosyl compounds (GO:0004553);; Cellular Component: cell wall (GO:0005618);; Biological Process: xyloglucan metabolic process (GO:0010411);; Molecular Function: xyloglucan:xyloglucosyl transferase activity (GO:0016762);; Biological Process: cell wall biogenesis (GO:0042546);; Cellular Component: apoplast (GO:0048046);; Biological Process: ce…	K08235|1.7e-167|csv:101216635|K08235 xyloglucan:xyloglucosyl transferase [EC:2.4.1.207] | (RefSeq) xyloglucan endotransglucosylase/hydrolase protein 9	--	--	--	Glycosyl hydrolases family 16	Xyloglucan endotransglucosylase/hydrolase protein 9 OS=Arabidopsis thaliana OX=3702 GN=XTH9 PE=2 SV=2	G	Carbohydrate transport and metabolism	xyloglucan endotransglucosylase/hydrolase protein 9 [Cucumis sativus]
CsaV3_1G005140	1.04e-12	0.31904	normal	1.63e-06	-0.273968	normal	0.162464	0.0932627	normal	0.28702	-0.0645413	normal	--	--	Cellular Component: cytosol (GO:0005829);; Cellular Component: nascent polypeptide-associated complex (GO:0005854);; Cellular Component: polysomal ribosome (GO:0042788);;	--	--	[K]	Transcription	NAC domain	Nascent polypeptide-associated complex subunit beta OS=Arabidopsis thaliana OX=3702 GN=At1g73230 PE=2 SV=1	K	Transcription	nascent polypeptide-associated complex subunit beta isoform X1 [Cucumis sativus]
CsaV3_1G005150	0.995003	0.000612188	normal	0.00122165	-0.286029	normal	0.401184	-0.100295	normal	0.0890205	-0.198715	normal	--	--	Cellular Component: nucleolus (GO:0005730);;	--	--	--	--	--	--	--	--	uncharacterized protein LOC101213981 [Cucumis sativus]
CsaV3_1G005160	5.82e-218	1.81316	up	6.24e-15	-0.552032	normal	2.1e-152	1.56375	up	5.5e-10	-0.321837	normal	--	--	Cellular Component: Golgi membrane (GO:0000139);; Cellular Component: integral component of membrane (GO:0016021);; Molecular Function: transferase activity, transferring glycosyl groups (GO:0016757);; Biological Process: cell wall organization (GO:0071555);;	K11714|8.0e-06|boe:106316750|K11714 rhamnogalacturonan II specific xylosyltransferase [EC:2.4.2.-] | (RefSeq) UDP-D-xylose:L-fucose alpha-1,3-D-xylosyltransferase 1-like	--	--	--	Nucleotide-diphospho-sugar transferase	Uncharacterized protein At4g15970 OS=Arabidopsis thaliana OX=3702 GN=At4g15970 PE=2 SV=1	S	Function unknown	uncharacterized protein At4g15970 [Cucumis sativus]
CsaV3_1G005170	0.342407	0.17787	normal	0.0539996	-0.315112	normal	0.0279022	-0.393358	normal	0.289379	0.215625	normal	[M]	Cell wall/membrane/envelope biogenesis	Biological Process: sucrose metabolic process (GO:0005985);; Molecular Function: sucrose synthase activity (GO:0016157);;	K00695|0.0e+00|csv:101216865|K00695 sucrose synthase [EC:2.4.1.13] | (RefSeq) sucrose synthase 6	Starch and sucrose metabolism (ko00500)	[M]	Cell wall/membrane/envelope biogenesis	Sucrose synthase	Sucrose synthase 6 OS=Arabidopsis thaliana OX=3702 GN=SUS6 PE=1 SV=1	M	Cell wall/membrane/envelope biogenesis	sucrose synthase 6 [Cucumis sativus]
CsaV3_1G005180	2.38e-46	-0.62415	normal	2.65e-19	0.42949	normal	6.15e-19	-0.46809	normal	2.59e-07	0.258857	normal	--	--	Molecular Function: translation initiation factor activity (GO:0003743);; Biological Process: gene silencing by RNA (GO:0031047);;	K11593|0.0e+00|csv:101212130|K11593 eukaryotic translation initiation factor 2C | (RefSeq) protein argonaute 1	--	[J]	Translation, ribosomal structure and biogenesis	Piwi domain	Protein argonaute 1B OS=Oryza sativa subsp. japonica OX=39947 GN=AGO1B PE=2 SV=3	J	Translation, ribosomal structure and biogenesis	protein argonaute 1 [Cucumis sativus]
CsaV3_1G005190	--	--	--	--	--	--	--	--	--	--	--	--	[G]	Carbohydrate transport and metabolism	Molecular Function: pectate lyase activity (GO:0030570);; Biological Process: pectin catabolic process (GO:0045490);; Molecular Function: metal ion binding (GO:0046872);;	K01728|7.6e-214|cmo:103483978|K01728 pectate lyase [EC:4.2.2.2] | (RefSeq) putative pectate lyase 2	Pentose and glucuronate interconversions (ko00040)	--	--	Pectate lyase	Putative pectate lyase 2 OS=Arabidopsis thaliana OX=3702 GN=At1g11920 PE=3 SV=2	G	Carbohydrate transport and metabolism	hypothetical protein Csa_014255 [Cucumis sativus]
CsaV3_1G005200	4.63e-07	-1.37656	down	0.845365	-0.0482864	normal	2.26e-06	-1.13752	down	0.433435	-0.250789	normal	--	--	Molecular Function: DNA binding (GO:0003677);; Cellular Component: nucleus (GO:0005634);; Biological Process: regulation of transcription, DNA-templated (GO:0006355);;	K00521|2.2e-41|cmos:111447866|K00521 ferric-chelate reductase [EC:1.16.1.7] | (RefSeq) ferric reduction oxidase 7, chloroplastic-like	--	--	--	No apical meristem (NAM) protein	NAC domain-containing protein 86 OS=Arabidopsis thaliana OX=3702 GN=NAC086 PE=2 SV=1	K	Transcription	NAC domain-containing protein 86 [Cucumis sativus]
CsaV3_1G005210	1.57e-10	-1.27169	down	0.0765482	-0.255474	normal	4.99e-16	-1.42573	down	0.715879	-0.105347	normal	[JT]	Translation, ribosomal structure and biogenesis;; Signal transduction mechanisms	--	--	--	--	--	--	--	--	--	uncharacterized protein LOC101214462 [Cucumis sativus]
CsaV3_1G005220	0.0372424	-0.352899	normal	1.58e-05	-0.550164	normal	0.148985	-0.235865	normal	0.000256701	-0.652048	normal	[J]	Translation, ribosomal structure and biogenesis	Molecular Function: RNA binding (GO:0003723);; Cellular Component: nucleus (GO:0005634);; Biological Process: regulation of RNA metabolic process (GO:0051252);; Cellular Component: ribonucleoprotein complex (GO:1990904);;	K13195|1.4e-29|hbr:110633967|K13195 cold-inducible RNA-binding protein | (RefSeq) organelle RRM domain-containing protein 6, chloroplastic isoform X1	--	[R]	General function prediction only	RNA recognition motif. (a.k.a. RRM, RBD, or RNP domain)	Organelle RRM domain-containing protein 6, chloroplastic OS=Arabidopsis thaliana OX=3702 GN=ORRM6 PE=1 SV=1	A	RNA processing and modification	organelle RRM domain-containing protein 6, chloroplastic isoform X3 [Cucumis sativus]
CsaV3_1G005230	5.23e-30	-1.44182	down	9.07e-07	-0.433512	normal	2.41e-22	-0.898262	normal	3.25e-13	-0.962958	normal	--	--	Molecular Function: DNA binding (GO:0003677);; Cellular Component: nucleus (GO:0005634);; Cellular Component: integral component of membrane (GO:0016021);;	K12133|1.6e-35|ppp:112280611|K12133 MYB-related transcription factor LHY | (RefSeq) uncharacterized protein LOC112280611	Circadian rhythm - plant (ko04712)	[O]	Posttranslational modification, protein turnover, chaperones	Myb-like DNA-binding domain	Protein REVEILLE 7 OS=Arabidopsis thaliana OX=3702 GN=RVE7 PE=2 SV=1	K	Transcription	protein REVEILLE 7 [Cucumis sativus]
CsaV3_1G005240	5.44e-46	-1.27035	down	0	4.15245	up	3.38e-46	2.22787	up	6.67e-10	0.698866	normal	--	--	Molecular Function: transcription cofactor activity (GO:0003712);; Molecular Function: histone acetyltransferase activity (GO:0004402);; Cellular Component: nucleus (GO:0005634);; Biological Process: regulation of transcription, DNA-templated (GO:0006355);; Molecular Function: zinc ion binding (GO:0008270);; Cellular Component: host cell nucleus (GO:0042025);;	K10523|3.0e-10|smo:SELMODRAFT_124716|K10523 speckle-type POZ protein | (RefSeq) hypothetical protein	--	[K]	Transcription	BTB/POZ domain	BTB/POZ and TAZ domain-containing protein 1 OS=Arabidopsis thaliana OX=3702 GN=BT1 PE=1 SV=1	K	Transcription	BTB/POZ and TAZ domain-containing protein 1 [Cucumis sativus]
CsaV3_1G005250	1.88e-09	0.805997	normal	5.29e-06	-0.590785	normal	0.00135961	0.39605	normal	0.117094	-0.207334	normal	--	--	Cellular Component: cellular_component (GO:0005575);; Cellular Component: intracellular (GO:0005622);; Cellular Component: cell (GO:0005623);; Cellular Component: cytoplasm (GO:0005737);; Cellular Component: chloroplast (GO:0009507);; Cellular Component: plastid stroma (GO:0009532);; Cellular Component: plastid (GO:0009536);; Cellular Component: chloroplast stroma (GO:0009570);; Cellular Componen…	--	--	--	--	--	UPF0426 protein At1g28150, chloroplastic OS=Arabidopsis thaliana OX=3702 GN=At1g28150 PE=1 SV=1	S	Function unknown	hypothetical protein Csa_013804 [Cucumis sativus]
CsaV3_1G005260	0.170025	-0.290213	normal	0.408917	-0.157723	normal	0.390032	-0.171872	normal	0.215623	-0.273857	normal	--	--	--	--	--	--	--	--	--	--	--	hypothetical protein Csa_013595 [Cucumis sativus]
CsaV3_1G005270	0.674354	0.100358	normal	0.748585	-0.0766401	normal	0.434761	0.179809	normal	0.505852	-0.161995	normal	--	--	--	--	--	--	--	--	--	--	--	hypothetical protein Csa_013912 [Cucumis sativus]
CsaV3_1G005280	0.088081	-0.203909	normal	0.612363	-0.0575114	normal	0.232081	-0.131095	normal	0.2967	-0.14209	normal	--	--	Cellular Component: nucleus (GO:0005634);;	--	--	[R]	General function prediction only	Kelch motif	F-box/kelch-repeat protein At1g74510 OS=Arabidopsis thaliana OX=3702 GN=At1g74510 PE=2 SV=1	S	Function unknown	F-box/kelch-repeat protein At1g74510 [Cucumis sativus]
CsaV3_1G005290	--	--	--	--	--	--	--	--	--	--	--	--	--	--	Molecular Function: protein dimerization activity (GO:0046983);;	--	--	--	--	Helix-loop-helix DNA-binding domain	Transcription factor PRE5 OS=Arabidopsis thaliana OX=3702 GN=PRE5 PE=1 SV=1	K	Transcription	transcription factor PRE5 [Cucumis sativus]
CsaV3_1G005300	7.49e-20	1.00735	up	0.93023	0.0137682	normal	7.25e-06	0.56562	normal	0.000165924	0.42894	normal	--	--	Cellular Component: integral component of membrane (GO:0016021);; Molecular Function: pectinesterase activity (GO:0030599);; Molecular Function: pectinesterase inhibitor activity (GO:0046910);;	K01051|1.4e-29|hbr:110634634|K01051 pectinesterase [EC:3.1.1.11] | (RefSeq) uncharacterized protein LOC110634634	Pentose and glucuronate interconversions (ko00040)	--	--	Plant invertase/pectin methylesterase inhibitor	Pectinesterase 3 OS=Phaseolus vulgaris OX=3885 GN=MPE3 PE=2 SV=1	S	Function unknown	hypothetical protein Csa_013672 [Cucumis sativus]
CsaV3_1G005310	0.771725	-0.100481	normal	0.330244	0.302247	normal	0.119772	-0.583261	normal	0.0267492	0.671716	normal	--	--	Cellular Component: microtubule (GO:0005874);; Molecular Function: microtubule binding (GO:0008017);;	K10436|1.2e-152|csv:101215821|K10436 microtubule-associated protein, RP/EB family | (RefSeq) microtubule-associated protein RP/EB family member 1B	--	[DZ]	Cell cycle control, cell division, chromosome partitioning;; Cytoskeleton	EB1-like C-terminal motif	Microtubule-associated protein RP/EB family member 1B OS=Arabidopsis thaliana OX=3702 GN=EB1B PE=1 SV=1	Z	Cytoskeleton	microtubule-associated protein RP/EB family member 1B [Cucumis sativus]
CsaV3_1G005320	2.21e-07	-2.5647	down	0.0693248	-0.508009	normal	4.74e-06	-1.63658	down	--	--	--	--	--	Cellular Component: membrane (GO:0016020);;	K17279|2.6e-97|csv:101216063|K17279 receptor expression-enhancing protein 5/6 | (RefSeq) HVA22-like protein a	--	[U]	Intracellular trafficking, secretion, and vesicular transport	TB2/DP1, HVA22 family	HVA22-like protein a OS=Arabidopsis thaliana OX=3702 GN=HVA22A PE=2 SV=1	U	Intracellular trafficking, secretion, and vesicular transport	HVA22-like protein a [Cucumis sativus]
CsaV3_1G005330	--	--	--	--	--	--	--	--	--	--	--	--	--	--	Molecular Function: transcription factor activity, sequence-specific DNA binding (GO:0003700);; Cellular Component: nucleus (GO:0005634);; Molecular Function: sequence-specific DNA binding (GO:0043565);;	K16221|3.7e-30|ghi:107886883|K16221 transcription factor TCP21 (protein CCA1 HIKING EXPEDITION) | (RefSeq) transcription factor TCP21-like	Circadian rhythm - plant (ko04712)	--	--	TCP family transcription factor	Transcription factor TCP15 OS=Arabidopsis thaliana OX=3702 GN=TCP15 PE=1 SV=1	K	Transcription	transcription factor TCP15 [Cucumis sativus]
CsaV3_1G005340	--	--	--	--	--	--	--	--	--	--	--	--	[Q]	Secondary metabolites biosynthesis, transport and catabolism	Molecular Function: metal ion binding (GO:0046872);; Molecular Function: dioxygenase activity (GO:0051213);;	K24028|7.2e-35|aof:109828012|K24028 salicylic acid 3-hydroxylase [EC:1.14.11.-] | (RefSeq) protein DMR6-LIKE OXYGENASE 2-like	--	[QR]	Secondary metabolites biosynthesis, transport and catabolism;; General function prediction only	2OG-Fe(II) oxygenase superfamily	Probable 2-oxoglutarate-dependent dioxygenase ANS OS=Arabidopsis thaliana OX=3702 GN=ANS PE=2 SV=1	Q	Secondary metabolites biosynthesis, transport and catabolism	gibberellin 2-beta-dioxygenase 2-like [Cucumis sativus]
CsaV3_1G005350	5.6e-15	-1.81222	down	5.76e-14	1.45342	up	0.00040825	-1.27894	down	0.0144259	0.786915	normal	[Q]	Secondary metabolites biosynthesis, transport and catabolism	Molecular Function: oxidoreductase activity (GO:0016491);; Molecular Function: metal ion binding (GO:0046872);;	K24028|1.7e-41|mtr:MTR_8g024120|K24028 salicylic acid 3-hydroxylase [EC:1.14.11.-] | (RefSeq) 1-aminocyclopropane-1-carboxylate oxidase	--	[QR]	Secondary metabolites biosynthesis, transport and catabolism;; General function prediction only	2OG-Fe(II) oxygenase superfamily	Protein DMR6-LIKE OXYGENASE 2 OS=Arabidopsis thaliana OX=3702 GN=DLO2 PE=2 SV=1	Q	Secondary metabolites biosynthesis, transport and catabolism	flavonol synthase/flavanone 3-hydroxylase [Cucumis sativus]
CsaV3_1G005360	0.00287483	-0.134593	normal	2.14e-07	0.269683	normal	0.03933	-0.125386	normal	3.1e-06	0.245411	normal	--	--	Cellular Component: nucleus (GO:0005634);; Biological Process: nucleosome assembly (GO:0006334);;	K11290|1.3e-127|csv:101216549|K11290 template-activating factor I | (RefSeq) NAP1-related protein 2	--	[L]	Replication, recombination and repair	Nucleosome assembly protein (NAP)	NAP1-related protein 2 OS=Arabidopsis thaliana OX=3702 GN=NRP2 PE=1 SV=2	L	Replication, recombination and repair	NAP1-related protein 2 [Cucumis sativus]
CsaV3_1G005370	--	--	--	--	--	--	--	--	--	--	--	--	--	--	--	--	--	--	--	--	--	--	--	hypothetical protein Csa_014108 [Cucumis sativus]
CsaV3_1G005380	0.110296	-0.400982	normal	6.06e-05	-0.750471	normal	0.00391242	-0.592452	normal	0.0176964	-0.553197	normal	--	--	Biological Process: phototropism (GO:0009638);;	--	--	--	--	--	Protein PHYTOCHROME KINASE SUBSTRATE 1 OS=Arabidopsis thaliana OX=3702 GN=PKS1 PE=1 SV=2	S	Function unknown	protein PHYTOCHROME KINASE SUBSTRATE 1 [Cucumis sativus]
CsaV3_1G005390	1.06e-11	0.689583	normal	0.338731	-0.118428	normal	0.00367857	0.309893	normal	0.017287	0.239091	normal	--	--	Cellular Component: nucleus (GO:0005634);; Biological Process: regulation of transcription, DNA-templated (GO:0006355);; Molecular Function: zinc ion binding (GO:0008270);;	K23398|1.8e-190|csv:101216786|K23398 activating signal cointegrator 1 | (RefSeq) uncharacterized protein C1A6.01c	--	[R]	General function prediction only	PPR repeat family	Pentatricopeptide repeat-containing protein At1g74600, chloroplastic OS=Arabidopsis thaliana OX=3702 GN=PCMP-E69 PE=3 SV=1	S	Function unknown	hypothetical protein Csa_013256 [Cucumis sativus]
CsaV3_1G005400	2.36e-05	0.443652	normal	0.294099	0.134347	normal	0.000139757	0.409432	normal	0.136881	0.152975	normal	--	--	Molecular Function: molecular_function (GO:0003674);; Molecular Function: nucleic acid binding (GO:0003676);; Molecular Function: RNA binding (GO:0003723);; Molecular Function: catalytic activity (GO:0003824);; Molecular Function: nuclease activity (GO:0004518);; Molecular Function: endonuclease activity (GO:0004519);; Molecular Function: binding (GO:0005488);; Cellular Component: cellular_compon…	--	--	[R]	General function prediction only	PPR repeat family	Putative pentatricopeptide repeat-containing protein At1g74580 OS=Arabidopsis thaliana OX=3702 GN=At1g74580 PE=3 SV=1	S	Function unknown	putative pentatricopeptide repeat-containing protein At1g74580 [Cucumis sativus]
CsaV3_1G005410	--	--	--	--	--	--	--	--	--	--	--	--	--	--	Cellular Component: nucleus (GO:0005634);; Biological Process: regulation of transcription, DNA-templated (GO:0006355);; Molecular Function: zinc ion binding (GO:0008270);;	K23398|6.6e-23|cmax:111495503|K23398 activating signal cointegrator 1 | (RefSeq) uncharacterized protein LOC111495503	--	[K]	Transcription	--	--	K	Transcription	hypothetical protein Csa_014043 [Cucumis sativus]
CsaV3_1G005420	6.68e-58	3.24051	up	0.00184504	-0.831027	normal	1.02e-89	2.98208	up	4.38e-09	-0.700062	normal	[O]	Posttranslational modification, protein turnover, chaperones	Molecular Function: glutathione transferase activity (GO:0004364);; Cellular Component: cytoplasm (GO:0005737);; Biological Process: glutathione metabolic process (GO:0006749);;	K00799|4.0e-133|csv:101218987|K00799 glutathione S-transferase [EC:2.5.1.18] | (RefSeq) glutathione S-transferase U9 isoform X1	Glutathione metabolism (ko00480)	[O]	Posttranslational modification, protein turnover, chaperones	Glutathione S-transferase, N-terminal domain	Glutathione S-transferase U9 OS=Arabidopsis thaliana OX=3702 GN=GSTU9 PE=2 SV=1	O	Posttranslational modification, protein turnover, chaperones	glutathione S-transferase U9 isoform X1 [Cucumis sativus]
CsaV3_1G005430	--	--	--	--	--	--	--	--	--	--	--	--	--	--	--	--	--	--	--	--	--	--	--	hypothetical protein Csa_013517 [Cucumis sativus]
CsaV3_1G005440	6.58e-73	4.57893	up	0.111885	-0.367363	normal	0	4.11258	up	0.190153	0.108883	normal	--	--	Molecular Function: glutathione transferase activity (GO:0004364);; Cellular Component: cytoplasm (GO:0005737);; Biological Process: glutathione metabolic process (GO:0006749);;	K00799|2.5e-119|csv:101203519|K00799 glutathione S-transferase [EC:2.5.1.18] | (RefSeq) glutathione S-transferase U9	Glutathione metabolism (ko00480)	[O]	Posttranslational modification, protein turnover, chaperones	Glutathione S-transferase, N-terminal domain	Glutathione S-transferase U9 OS=Arabidopsis thaliana OX=3702 GN=GSTU9 PE=2 SV=1	O	Posttranslational modification, protein turnover, chaperones	glutathione S-transferase U9 [Cucumis sativus]
CsaV3_1G005450	--	--	--	--	--	--	--	--	--	--	--	--	--	--	Molecular Function: molecular_function (GO:0003674);; Molecular Function: catalytic activity (GO:0003824);; Molecular Function: glutathione transferase activity (GO:0004364);; Molecular Function: protein binding (GO:0005515);; Cellular Component: cellular_component (GO:0005575);; Cellular Component: intracellular (GO:0005622);; Cellular Component: cell (GO:0005623);; Cellular Component: cytoplasm…	K00799|6.6e-24|cpep:111783238|K00799 glutathione S-transferase [EC:2.5.1.18] | (RefSeq) glutathione S-transferase U9-like	Glutathione metabolism (ko00480)	[O]	Posttranslational modification, protein turnover, chaperones	Glutathione S-transferase, N-terminal domain	Glutathione S-transferase U5 OS=Arabidopsis thaliana OX=3702 GN=GSTU5 PE=2 SV=1	O	Posttranslational modification, protein turnover, chaperones	hypothetical protein Csa_013653 [Cucumis sativus]
CsaV3_1G005460	1.1e-09	1.2781	up	0.485376	0.193743	normal	9.07e-10	1.32583	up	0.50278	0.137168	normal	--	--	Molecular Function: zinc ion binding (GO:0008270);; Biological Process: RNA modification (GO:0009451);; Cellular Component: intracellular membrane-bounded organelle (GO:0043231);;	K10683|4.7e-115|cic:CICLE_v10014038mg|K10683 BRCA1-associated RING domain protein 1 | (RefSeq) hypothetical protein	Homologous recombination (ko03440)	[R]	General function prediction only	PPR repeat family	Pentatricopeptide repeat-containing protein At1g74630 OS=Arabidopsis thaliana OX=3702 GN=PCMP-H71 PE=2 SV=1	S	Function unknown	pentatricopeptide repeat-containing protein At1g74630 [Cucumis sativus]
CsaV3_1G005470	0	2.54499	up	0.00144186	-0.244435	normal	7.23e-202	1.86777	up	3.66e-16	0.411677	normal	[HR]	Coenzyme transport and metabolism;; General function prediction only	Cellular Component: chloroplast (GO:0009507);;	--	--	--	--	Alpha/beta hydrolase family	--	--	--	uncharacterized protein LOC101217261 [Cucumis sativus]
CsaV3_1G005480	0.000163465	-0.737078	normal	0.936812	0.0161665	normal	0.187733	0.229229	normal	4.27e-07	-0.904658	normal	--	--	Molecular Function: DNA binding (GO:0003677);; Cellular Component: nucleus (GO:0005634);;	K09422|1.2e-127|csv:101217491|K09422 transcription factor MYB, plant | (RefSeq) myb-related protein 306	--	[K]	Transcription	Myb-like DNA-binding domain	Myb-related protein 306 OS=Antirrhinum majus OX=4151 GN=MYB306 PE=2 SV=1	--	--	myb-related protein 306 [Cucumis sativus]
CsaV3_1G005490	1.05e-07	-0.973874	normal	0.0933349	-0.243837	normal	5.82e-05	-0.596452	normal	0.00159955	-0.599244	normal	--	--	Biological Process: response to acid chemical (GO:0001101);; Molecular Function: molecular_function (GO:0003674);; Molecular Function: nucleic acid binding (GO:0003676);; Molecular Function: DNA binding (GO:0003677);; Molecular Function: binding (GO:0005488);; Molecular Function: protein binding (GO:0005515);; Cellular Component: cellular_component (GO:0005575);; Cellular Component: intracellular…	K15777|6.9e-16|mesc:110630336|K15777 4,5-DOPA dioxygenase extradiol [EC:1.13.11.-] | (RefSeq) uncharacterized protein LOC110630336	Betalain biosynthesis (ko00965)	--	--	ZF-HD protein dimerisation region	Mini zinc finger protein 1 OS=Arabidopsis thaliana OX=3702 GN=MIF1 PE=1 SV=1	S	Function unknown	mini zinc finger protein 1 [Cucumis sativus]
CsaV3_1G005500	0.057662	0.4603	normal	0.927142	0.0241215	normal	0.0529529	0.441812	normal	0.932051	0.024482	normal	--	--	Biological Process: protein glycosylation (GO:0006486);; Cellular Component: integral component of membrane (GO:0016021);; Molecular Function: transferase activity, transferring glycosyl groups (GO:0016757);;	K22846|7.9e-143|gmx:100816974|K22846 S-sulfo-L-cysteine synthase (O-acetyl-L-serine-dependent) [EC:2.5.1.144] | (RefSeq) BSAS; uncharacterized protein BSAS	Cysteine and methionine metabolism (ko00270);; Biosynthesis of amino acids (ko01230)	[GMW]	Carbohydrate transport and metabolism;; Cell wall/membrane/envelope biogenesis;; Extracellular structures	Exostosin family	Probable arabinosyltransferase ARAD1 OS=Arabidopsis thaliana OX=3702 GN=ARAD1 PE=1 SV=1	--	--	probable arabinosyltransferase ARAD1 [Cucumis sativus]
CsaV3_1G005510	--	--	--	--	--	--	--	--	--	--	--	--	--	--	--	--	--	--	--	--	--	--	--	hypothetical protein Csa_013092 [Cucumis sativus]
CsaV3_1G005520	1.07e-71	1.00846	up	0.634881	0.0361633	normal	8.16e-52	0.983367	normal	0.549299	0.0453087	normal	--	--	Molecular Function: ubiquitin-protein transferase activity (GO:0004842);; Molecular Function: zinc ion binding (GO:0008270);; Cellular Component: membrane (GO:0016020);; Cellular Component: integral component of membrane (GO:0016021);; Biological Process: protein ubiquitination (GO:0016567);;	K10661|4.9e-08|psom:113287115|K10661 E3 ubiquitin-protein ligase MARCH6 [EC:2.3.2.27] | (RefSeq) probable E3 ubiquitin ligase SUD1 isoform X1	Protein processing in endoplasmic reticulum (ko04141)	[A]	RNA processing and modification	Protein of unknown function (DUF3675)	--	A	RNA processing and modification	uncharacterized protein LOC101217964 [Cucumis sativus]
CsaV3_1G005530	1.51e-11	1.26629	up	0.658033	-0.114586	normal	0.00541786	0.617981	normal	0.00887362	0.473505	normal	--	--	--	--	--	--	--	--	--	--	--	uncharacterized protein LOC101218201 [Cucumis sativus]
CsaV3_1G005540	3.25e-104	-1.91208	down	1.7e-19	-0.505545	normal	2.67e-116	-1.53749	down	9.02e-17	-0.876985	normal	--	--	Molecular Function: DNA binding (GO:0003677);; Molecular Function: transcription factor activity, sequence-specific DNA binding (GO:0003700);; Cellular Component: nucleus (GO:0005634);;	K16222|4.7e-63|bna:106369019|K16222 Dof zinc finger protein DOF5.5 | (RefSeq) cyclic dof factor 1	Circadian rhythm - plant (ko04712)	--	--	Dof domain, zinc finger	Cyclic dof factor 3 OS=Arabidopsis thaliana OX=3702 GN=CDF3 PE=1 SV=2	K	Transcription	cyclic dof factor 3 [Cucumis sativus]
CsaV3_1G005550	1.54e-45	3.27476	up	2.71e-06	-1.35179	down	0.0109406	0.639437	normal	2.06e-09	0.930196	normal	--	--	Molecular Function: calcium ion binding (GO:0005509);; Cellular Component: integral component of membrane (GO:0016021);;	K02183|4.9e-18|zju:107415541|K02183 calmodulin | (RefSeq) probable calcium-binding protein CML30 isoform X1	MAPK signaling pathway - plant (ko04016);; Phosphatidylinositol signaling system (ko04070);; Plant-pathogen interaction (ko04626)	[T]	Signal transduction mechanisms	EF hand	Probable calcium-binding protein CML46 OS=Arabidopsis thaliana OX=3702 GN=CML46 PE=1 SV=1	T	Signal transduction mechanisms	probable calcium-binding protein CML47 [Cucumis sativus]
CsaV3_1G005560	0.861328	0.0680811	normal	0.128152	-0.43448	normal	0.397232	-0.276666	normal	0.707774	-0.13342	normal	--	--	--	--	--	--	--	--	--	--	--	hypothetical protein Csa_014375 [Cucumis sativus]
CsaV3_1G005570	0.116523	0.26912	normal	0.0361029	-0.3294	normal	0.77889	0.0467936	normal	0.464921	-0.128777	normal	[H]	Coenzyme transport and metabolism	Cellular Component: mitochondrion (GO:0005739);; Biological Process: cellular protein modification process (GO:0006464);;	--	--	[H]	Coenzyme transport and metabolism	--	--	H	Coenzyme transport and metabolism	putative lipoate-protein ligase A [Cucumis sativus]
CsaV3_1G005580	0.179793	-0.153098	normal	0.49833	-0.0785623	normal	0.0327996	-0.255266	normal	0.964276	0.0076285	normal	--	--	Molecular Function: DNA binding (GO:0003677);; Cellular Component: nucleus (GO:0005634);; Molecular Function: protein dimerization activity (GO:0046983);;	K09264|8.8e-15|mus:103977568|K09264 MADS-box transcription factor, plant | (RefSeq) MADS-box transcription factor 23-like	--	[K]	Transcription	SRF-type transcription factor (DNA-binding and dimerisation domain)	Agamous-like MADS-box protein AGL65 OS=Arabidopsis thaliana OX=3702 GN=AGL65 PE=1 SV=1	K	Transcription	hypothetical protein Csa_013585 [Cucumis sativus]
CsaV3_1G005590	--	--	--	--	--	--	--	--	--	--	--	--	--	--	--	--	--	--	--	--	--	--	--	hypothetical protein Csa_013596 [Cucumis sativus]
CsaV3_1G005600	3.21e-06	-2.14503	down	0.284216	-0.312321	normal	0.00434953	-0.971642	normal	--	--	--	--	--	Biological Process: response to light stimulus (GO:0009416);; Cellular Component: photosystem I (GO:0009522);; Cellular Component: photosystem II (GO:0009523);; Cellular Component: chloroplast thylakoid membrane (GO:0009535);; Biological Process: photosynthesis, light harvesting in photosystem I (GO:0009768);; Cellular Component: integral component of membrane (GO:0016021);; Molecular Function: c…	K08910|4.4e-146|csv:101218675|K08910 light-harvesting complex I chlorophyll a/b binding protein 4 | (RefSeq) chlorophyll a-b binding protein P4, chloroplastic	Photosynthesis - antenna proteins (ko00196)	--	--	Chlorophyll A-B binding protein	Chlorophyll a-b binding protein P4, chloroplastic OS=Pisum sativum OX=3888 GN=lhcA-P4 PE=1 SV=1	C	Energy production and conversion	chlorophyll a-b binding protein P4, chloroplastic [Cucumis sativus]
CsaV3_1G005610	4.21e-21	7.02541	up	--	--	--	1.46e-20	6.06953	up	0.293344	0.280147	normal	--	--	Cellular Component: extracellular region (GO:0005576);; Cellular Component: cell wall (GO:0005618);; Biological Process: plant-type cell wall organization (GO:0009664);; Cellular Component: membrane (GO:0016020);;	K20628|1.3e-102|cmax:111493359|K20628 expansin | (RefSeq) expansin-A1-like	--	--	--	Expansin C-terminal domain	Expansin-A15 OS=Arabidopsis thaliana OX=3702 GN=EXPA15 PE=2 SV=2	S	Function unknown	expansin-A15 [Cucumis sativus]
CsaV3_1G005620	0.54527	-0.0318909	normal	3.04e-79	1.05261	up	0.467951	0.0547638	normal	3.04e-66	0.950776	normal	[O]	Posttranslational modification, protein turnover, chaperones	Cellular Component: cellular_component (GO:0005575);; Cellular Component: intracellular (GO:0005622);; Cellular Component: cell (GO:0005623);; Cellular Component: cytoplasm (GO:0005737);; Cellular Component: chloroplast (GO:0009507);; Cellular Component: plastid (GO:0009536);; Cellular Component: organelle (GO:0043226);; Cellular Component: membrane-bounded organelle (GO:0043227);; Cellular Compo…	K03671|5.5e-12|ppp:112292352|K03671 thioredoxin 1 | (RefSeq) thioredoxin F, chloroplastic-like	--	[O]	Posttranslational modification, protein turnover, chaperones	Thioredoxin	Thioredoxin-like 1-1, chloroplastic OS=Arabidopsis thaliana OX=3702 GN=At1g08570 PE=2 SV=1	O	Posttranslational modification, protein turnover, chaperones	thioredoxin-like 1-2, chloroplastic [Cucumis sativus]
CsaV3_1G005630	0	4.44223	up	0.000419293	-0.43267	normal	0	4.18419	up	7.19e-05	-0.203111	normal	--	--	Cellular Component: integral component of membrane (GO:0016021);; Biological Process: sphingoid catabolic process (GO:0046521);;	--	--	[S]	Function unknown	Protein of unknown function (DUF962)	--	S	Function unknown	uncharacterized endoplasmic reticulum membrane protein YGL010W [Cucumis sativus]
CsaV3_1G005640	0.00293165	-0.295669	normal	4.59e-15	-0.633187	normal	0.144356	-0.127841	normal	1.02e-18	-0.809277	normal	--	--	Molecular Function: DNA binding (GO:0003677);; Cellular Component: nucleus (GO:0005634);; Biological Process: regulation of transcription, DNA-templated (GO:0006355);;	K00521|3.0e-33|cmos:111447866|K00521 ferric-chelate reductase [EC:1.16.1.7] | (RefSeq) ferric reduction oxidase 7, chloroplastic-like	--	--	--	No apical meristem (NAM) protein	NAC domain-containing protein 100 OS=Arabidopsis thaliana OX=3702 GN=NAC100 PE=2 SV=1	K	Transcription	NAC domain-containing protein 100 [Cucumis sativus]
CsaV3_1G005650	0.000403225	-0.338669	normal	8.17e-07	0.459393	normal	0.117681	-0.188924	normal	0.0147087	0.293654	normal	--	--	Cellular Component: Golgi apparatus (GO:0005794);; Molecular Function: galactoside 2-alpha-L-fucosyltransferase activity (GO:0008107);; Biological Process: xyloglucan biosynthetic process (GO:0009969);; Cellular Component: integral component of membrane (GO:0016021);; Cellular Component: Golgi cisterna membrane (GO:0032580);; Biological Process: cell wall organization (GO:0071555);;	K13681|0.0e+00|csv:101219153|K13681 xyloglucan fucosyltransferase [EC:2.4.1.-] | (RefSeq) galactoside 2-alpha-L-fucosyltransferase isoform X1	--	--	--	Xyloglucan fucosyltransferase	Galactoside 2-alpha-L-fucosyltransferase OS=Pisum sativum OX=3888 GN=FT1 PE=2 SV=1	G	Carbohydrate transport and metabolism	galactoside 2-alpha-L-fucosyltransferase isoform X1 [Cucumis sativus]
CsaV3_1G005660	1.3e-06	-0.277347	normal	1.35e-09	-0.322534	normal	5.72e-09	-0.311196	normal	1.48e-07	-0.303385	normal	[G]	Carbohydrate transport and metabolism	Molecular Function: ribulose-phosphate 3-epimerase activity (GO:0004750);; Cellular Component: cytosol (GO:0005829);; Biological Process: pentose-phosphate shunt, non-oxidative branch (GO:0009052);; Biological Process: pentose catabolic process (GO:0019323);; Biological Process: cellular carbohydrate metabolic process (GO:0044262);; Molecular Function: metal ion binding (GO:0046872);;	K01783|1.9e-153|csv:101219871|K01783 ribulose-phosphate 3-epimerase [EC:5.1.3.1] | (RefSeq) ribulose-phosphate 3-epimerase, chloroplastic	Pentose phosphate pathway (ko00030);; Pentose and glucuronate interconversions (ko00040);; Carbon fixation in photosynthetic organisms (ko00710);; Carbon metabolism (ko01200);; Biosynthesis of amino acids (ko01230)	[G]	Carbohydrate transport and metabolism	Ribulose-phosphate 3 epimerase family	Ribulose-phosphate 3-epimerase, chloroplastic OS=Spinacia oleracea OX=3562 GN=RPE PE=1 SV=1	G	Carbohydrate transport and metabolism	ribulose-phosphate 3-epimerase, chloroplastic [Cucumis sativus]
CsaV3_1G005670	0.330802	0.309018	normal	0.0536954	0.588811	normal	0.116318	0.570018	normal	0.225669	0.355064	normal	--	--	Biological Process: RNA modification (GO:0009451);; Cellular Component: intracellular membrane-bounded organelle (GO:0043231);;	K03798|4.9e-25|jcu:105644071|K03798 cell division protease FtsH [EC:3.4.24.-] | (RefSeq) ATP-dependent zinc metalloprotease FTSH 6, chloroplastic	--	[R]	General function prediction only	PPR repeat	Pentatricopeptide repeat-containing protein At5g66520 OS=Arabidopsis thaliana OX=3702 GN=PCMP-H61 PE=2 SV=1	S	Function unknown	hypothetical protein Csa_014055 [Cucumis sativus]
CsaV3_1G005680	1.02e-29	-0.576618	normal	0.456702	-0.0442733	normal	0.000205879	-0.203934	normal	3.6e-15	-0.429755	normal	[KT]	Transcription;; Signal transduction mechanisms	Biological Process: phosphorelay signal transduction system (GO:0000160);; Molecular Function: DNA binding (GO:0003677);; Molecular Function: transcription factor activity, sequence-specific DNA binding (GO:0003700);; Cellular Component: nucleus (GO:0005634);; Biological Process: circadian rhythm (GO:0007623);; Biological Process: circumnutation (GO:0010031);; Biological Process: negative regulat…	K12127|0.0e+00|csv:101220107|K12127 pseudo-response regulator 1 | (RefSeq) two-component response regulator-like APRR1	Circadian rhythm - plant (ko04712)	[K]	Transcription	Response regulator receiver domain	Two-component response regulator-like APRR1 OS=Arabidopsis thaliana OX=3702 GN=APRR1 PE=1 SV=1	K	Transcription	hypothetical protein Csa_013415 [Cucumis sativus]
CsaV3_1G005690	1.1e-09	-0.509227	normal	0.859333	0.0170045	normal	0.160407	-0.129077	normal	8.51e-05	-0.371653	normal	--	--	Cellular Component: integral component of membrane (GO:0016021);;	--	--	--	--	--	--	--	--	hypothetical protein Csa_014185 [Cucumis sativus]
CsaV3_1G005700	2.14e-07	-0.812151	normal	6.54e-12	1.00051	up	0.201988	0.246831	normal	0.877636	-0.0351447	normal	--	--	Cellular Component: integral component of membrane (GO:0016021);;	--	--	--	--	--	--	--	--	uncharacterized protein LOC101220892 [Cucumis sativus]
CsaV3_1G005710	6.06e-135	-1.92891	down	0.447419	-0.0560292	normal	3.68e-74	-1.33554	down	2.52e-11	-0.65128	normal	--	--	--	K11238|3.1e-11|qsu:112023085|K11238 cytokinesis protein | (RefSeq) cytokinesis protein sepA-like	--	--	--	Formin Homology 2 Domain	Formin-like protein 20 OS=Arabidopsis thaliana OX=3702 GN=FH20 PE=2 SV=3	S	Function unknown	formin-like protein 20 isoform X2 [Cucumis sativus]
CsaV3_1G005720	0.0508217	0.161833	normal	1.92e-10	0.668947	normal	0.171022	0.171339	normal	1e-13	0.647901	normal	[O]	Posttranslational modification, protein turnover, chaperones	Cellular Component: cyclin-dependent protein kinase holoenzyme complex (GO:0000307);; Cellular Component: nuclear chromatin (GO:0000790);; Molecular Function: cyclin-dependent protein serine/threonine kinase activity (GO:0004693);; Molecular Function: ATP binding (GO:0005524);; Cellular Component: nucleus (GO:0005634);; Biological Process: protein phosphorylation (GO:0006468);; Molecular Function…	K08819|6.7e-160|atr:18445261|K08819 cyclin-dependent kinase 12/13 [EC:2.7.11.22 2.7.11.23] | (RefSeq) probable serine/threonine-protein kinase At1g54610	--	[D]	Cell cycle control, cell division, chromosome partitioning	Protein kinase domain	Protein IMPAIRED IN BABA-INDUCED STERILITY 1 OS=Arabidopsis thaliana OX=3702 GN=IBS1 PE=3 SV=1	T	Signal transduction mechanisms	protein IMPAIRED IN BABA-INDUCED STERILITY 1 [Cucumis sativus]
CsaV3_1G005730	0.00258374	1.09113	up	--	--	--	--	--	--	0.407125	0.276213	normal	--	--	Cellular Component: integral component of membrane (GO:0016021);;	--	--	--	--	--	--	--	--	hypothetical protein Csa_014203 [Cucumis sativus]
CsaV3_1G005740	1.75e-09	-2.40143	down	0.0175734	0.721461	normal	0.121595	-0.669048	normal	--	--	--	--	--	--	--	--	--	--	Protein of unknown function, DUF538	Uncharacterized protein At5g01610 OS=Arabidopsis thaliana OX=3702 GN=At5g01610 PE=1 SV=1	S	Function unknown	uncharacterized protein At5g01610 [Cucumis sativus]
CsaV3_1G005750	0.0351929	0.183207	normal	0.518545	0.068832	normal	0.375897	-0.191387	normal	0.0532077	0.396798	normal	[P]	Inorganic ion transport and metabolism	Molecular Function: N,N-dimethylaniline monooxygenase activity (GO:0004499);; Molecular Function: flavin adenine dinucleotide binding (GO:0050660);; Molecular Function: NADP binding (GO:0050661);;	K22324|7.3e-108|crb:17894434|K22324 aliphatic glucosinolate S-oxygenase [EC:1.14.13.237] | (RefSeq) flavin-containing monooxygenase FMO GS-OX2 isoform X2	--	[Q]	Secondary metabolites biosynthesis, transport and catabolism	Flavin-binding monooxygenase-like	Flavin-containing monooxygenase FMO GS-OX-like 9 OS=Arabidopsis thaliana OX=3702 GN=At5g07800 PE=2 SV=1	Q	Secondary metabolites biosynthesis, transport and catabolism	flavin-containing monooxygenase FMO GS-OX-like 8 [Cucumis sativus]
CsaV3_1G005760	0.440264	0.108617	normal	0.471544	0.171941	normal	9.4e-12	0.690932	normal	0.000102868	-0.401734	normal	--	--	--	--	--	--	--	Plant protein of unknown function (DUF863)	--	S	Function unknown	uncharacterized protein LOC101221366 isoform X1 [Cucumis sativus]
CsaV3_1G005770	--	--	--	0.222365	-0.436123	normal	0.124068	-0.807772	normal	--	--	--	--	--	Molecular Function: calmodulin binding (GO:0005516);;	--	--	--	--	Plant calmodulin-binding domain	--	S	Function unknown	uncharacterized protein LOC105434693 [Cucumis sativus]
CsaV3_1G005780	--	--	--	--	--	--	--	--	--	--	--	--	--	--	Cellular Component: integral component of membrane (GO:0016021);;	--	--	--	--	--	--	--	--	hypothetical protein Csa_013491 [Cucumis sativus]
CsaV3_1G005790	1.13e-05	-0.440666	normal	1.43e-06	-0.371507	normal	2.87e-13	-0.620013	normal	0.0777675	-0.205587	normal	--	--	Molecular Function: beta-glucuronidase activity (GO:0004566);; Cellular Component: plant-type cell wall (GO:0009505);; Cellular Component: membrane (GO:0016020);;	K07964|0.0e+00|csv:101220813|K07964 heparanase [EC:3.2.1.166] | (RefSeq) heparanase-like protein 1	Glycosaminoglycan degradation (ko00531)	--	--	Glycosyl hydrolase family 79, N-terminal domain	Heparanase-like protein 1 OS=Arabidopsis thaliana OX=3702 GN=At5g07830 PE=2 SV=1	S	Function unknown	heparanase-like protein 1 [Cucumis sativus]
CsaV3_1G005800	0.000219547	-1.39799	down	0.534155	-0.198317	normal	0.00242329	-1.07848	down	--	--	--	--	--	--	--	--	--	--	Remorin, C-terminal region	--	S	Function unknown	remorin 1.4 [Cucumis sativus]
CsaV3_1G005810	2.27e-31	-2.1043	down	3.3e-22	-1.0016	down	5.88e-42	-1.68526	down	1.44e-11	-1.33346	down	--	--	Cellular Component: nucleus (GO:0005634);; Molecular Function: protein dimerization activity (GO:0046983);;	K12126|6.4e-23|ppp:112275291|K12126 phytochrome-interacting factor 3 | (RefSeq) uncharacterized protein LOC112275291 isoform X1	Plant hormone signal transduction (ko04075);; Circadian rhythm - plant (ko04712)	--	--	Helix-loop-helix DNA-binding domain	Transcription factor PIF7 OS=Arabidopsis thaliana OX=3702 GN=BHLH72 PE=1 SV=2	K	Transcription	transcription factor PIF7 isoform X1 [Cucumis sativus]
CsaV3_1G005820	0	2.27686	up	0.000517388	-0.289574	normal	2.78e-178	1.86827	up	0.102174	0.0986265	normal	--	--	Cellular Component: plasma membrane (GO:0005886);;	K18211|7.5e-161|csv:101221282|K18211 synaptosomal-associated protein 25 | (RefSeq) SNAP25 homologous protein SNAP33	--	[U]	Intracellular trafficking, secretion, and vesicular transport	--	SNAP25 homologous protein SNAP33 OS=Arabidopsis thaliana OX=3702 GN=SNAP33 PE=1 SV=1	U	Intracellular trafficking, secretion, and vesicular transport	SNAP25 homologous protein SNAP33 [Cucumis sativus]
CsaV3_1G005830	--	--	--	--	--	--	--	--	--	--	--	--	--	--	--	K22069|3.6e-34|mcha:111008892|K22069 LYR motif-containing protein 4 | (RefSeq) LYR motif-containing protein 4	--	[A]	RNA processing and modification	Complex 1 protein (LYR family)	--	A	RNA processing and modification	hypothetical protein Csa_014098 [Cucumis sativus]
CsaV3_1G005840	0.41537	0.342549	normal	0.562982	-0.212311	normal	0.483344	0.283124	normal	0.638842	-0.173874	normal	--	--	Molecular Function: calmodulin binding (GO:0005516);;	--	--	--	--	Calmodulin binding protein-like	--	--	--	hypothetical protein Csa_014361 [Cucumis sativus]
CsaV3_1G005850	--	--	--	--	--	--	--	--	--	--	--	--	--	--	Molecular Function: calmodulin binding (GO:0005516);;	--	--	--	--	--	--	--	--	hypothetical protein Csa_014151 [Cucumis sativus]
CsaV3_1G005860	0.00018233	-0.421324	normal	0.00165268	-0.29418	normal	1.81e-05	-0.425433	normal	0.0139239	-0.300662	normal	--	--	--	K00901|6.9e-45|bna:106383367|K00901 diacylglycerol kinase (ATP) [EC:2.7.1.107] | (RefSeq) golgin subfamily B member 1-like	Glycerolipid metabolism (ko00561);; Glycerophospholipid metabolism (ko00564);; Phosphatidylinositol signaling system (ko04070)	--	--	--	--	--	--	protein Hook homolog 1 isoform X1 [Cucumis sativus]
CsaV3_1G005870	4.84e-07	-0.94417	normal	0.94752	-0.0121972	normal	0.000489816	-0.619608	normal	0.150354	-0.321351	normal	--	--	Molecular Function: molecular_function (GO:0003674);; Molecular Function: transcription factor activity, sequence-specific DNA binding (GO:0003700);; Cellular Component: cellular_component (GO:0005575);; Cellular Component: intracellular (GO:0005622);; Cellular Component: cell (GO:0005623);; Cellular Component: nucleus (GO:0005634);; Biological Process: regulation of transcription, DNA-templated …	--	--	[R]	General function prediction only	C2H2-type zinc finger	Zinc finger protein ZAT3 OS=Arabidopsis thaliana OX=3702 GN=ZAT3 PE=1 SV=1	S	Function unknown	zinc finger protein ZAT4 [Cucumis sativus]
CsaV3_1G005880	0.0154567	-0.113996	normal	1.55e-05	0.21574	normal	0.158132	0.0907503	normal	0.964921	-0.00356257	normal	[IR]	Lipid transport and metabolism;; General function prediction only	Molecular Function: diacylglycerol kinase activity (GO:0004143);; Biological Process: protein kinase C-activating G-protein coupled receptor signaling pathway (GO:0007205);; Molecular Function: kinase activity (GO:0016301);; Biological Process: intracellular signal transduction (GO:0035556);;	K00901|0.0e+00|csv:101221520|K00901 diacylglycerol kinase (ATP) [EC:2.7.1.107] | (RefSeq) diacylglycerol kinase 1 isoform X1	Glycerolipid metabolism (ko00561);; Glycerophospholipid metabolism (ko00564);; Phosphatidylinositol signaling system (ko04070)	[IT]	Lipid transport and metabolism;; Signal transduction mechanisms	Diacylglycerol kinase accessory domain	Diacylglycerol kinase 1 OS=Arabidopsis thaliana OX=3702 GN=DGK1 PE=1 SV=2	S	Function unknown	hypothetical protein Csa_013208 [Cucumis sativus]
CsaV3_1G005890	0.670337	0.108964	normal	0.981831	0.00655809	normal	0.686599	-0.110982	normal	0.466581	0.190844	normal	--	--	--	--	--	--	--	--	--	--	--	hypothetical protein Csa_013264 [Cucumis sativus]
CsaV3_1G005900	0.671649	0.0271215	normal	0.707345	0.0271192	normal	0.0544186	0.127928	normal	0.216121	-0.0881589	normal	[O]	Posttranslational modification, protein turnover, chaperones	Molecular Function: ATP binding (GO:0005524);; Cellular Component: integral component of membrane (GO:0016021);;	K03695|0.0e+00|csv:101221981|K03695 ATP-dependent Clp protease ATP-binding subunit ClpB | (RefSeq) chaperone protein ClpB1	--	[O]	Posttranslational modification, protein turnover, chaperones	AAA domain (Cdc48 subfamily)	Chaperone protein ClpB1 OS=Arabidopsis thaliana OX=3702 GN=CLPB1 PE=1 SV=2	O	Posttranslational modification, protein turnover, chaperones	hypothetical protein Csa_013757 [Cucumis sativus]
CsaV3_1G005910	0.0614	0.131712	normal	4.52e-06	0.23616	normal	0.00240943	0.181727	normal	0.0332078	0.170304	normal	--	--	Cellular Component: integral component of membrane (GO:0016021);;	--	--	[S]	Function unknown	Predicted membrane protein	Protein CANDIDATE G-PROTEIN COUPLED RECEPTOR 2 OS=Arabidopsis thaliana OX=3702 GN=CAND2 PE=1 SV=1	S	Function unknown	protein CANDIDATE G-PROTEIN COUPLED RECEPTOR 2 [Cucumis sativus]
CsaV3_1G005920	0.00708811	0.590966	normal	0.000147565	0.851185	normal	1.16e-05	0.633788	normal	4.49e-05	0.811099	normal	[E]	Amino acid transport and metabolism	Biological Process: pseudouridine synthesis (GO:0001522);; Molecular Function: RNA binding (GO:0003723);; Biological Process: RNA processing (GO:0006396);; Molecular Function: pseudouridine synthase activity (GO:0009982);;	K11131|1.2e-287|csv:101222784|K11131 H/ACA ribonucleoprotein complex subunit 4 [EC:5.4.99.-] | (RefSeq) H/ACA ribonucleoprotein complex subunit 4	Ribosome biogenesis in eukaryotes (ko03008)	[J]	Translation, ribosomal structure and biogenesis	DKCLD (NUC011) domain	H/ACA ribonucleoprotein complex subunit 4 OS=Arabidopsis thaliana OX=3702 GN=CBF5 PE=1 SV=1	J	Translation, ribosomal structure and biogenesis	H/ACA ribonucleoprotein complex subunit 4 [Cucumis sativus]
CsaV3_1G005930	0.786355	0.0122846	normal	0.746029	0.0176628	normal	0.615475	-0.0359448	normal	0.498593	0.0502656	normal	[L]	Replication, recombination and repair	Molecular Function: nucleic acid binding (GO:0003676);; Molecular Function: helicase activity (GO:0004386);; Molecular Function: ATP binding (GO:0005524);;	K18663|0.0e+00|csv:101222457|K18663 activating signal cointegrator complex subunit 3 [EC:3.6.4.12] | (RefSeq) DExH-box ATP-dependent RNA helicase DExH14	--	[A]	RNA processing and modification	Sec63 Brl domain	DExH-box ATP-dependent RNA helicase DExH14 OS=Arabidopsis thaliana OX=3702 GN=BRR2C PE=2 SV=1	A	RNA processing and modification	DExH-box ATP-dependent RNA helicase DExH14 [Cucumis sativus]
CsaV3_1G005940	5.48e-16	-0.845791	normal	0.00371794	0.27802	normal	3.46e-12	-0.844534	normal	0.0788114	0.257208	normal	--	--	Molecular Function: pattern binding (GO:0001871);; Molecular Function: (1->3)-beta-D-glucan binding (GO:0001872);; Molecular Function: molecular_function (GO:0003674);; Molecular Function: catalytic activity (GO:0003824);; Molecular Function: hydrolase activity, hydrolyzing O-glycosyl compounds (GO:0004553);; Molecular Function: binding (GO:0005488);; Cellular Component: cellular_component (GO:00…	K19891|6.4e-21|mdm:103446731|K19891 glucan endo-1,3-beta-glucosidase 1/2/3 [EC:3.2.1.39] | (RefSeq) glucan endo-1,3-beta-glucosidase 1 isoform X1	Starch and sucrose metabolism (ko00500)	--	--	X8 domain	PLASMODESMATA CALLOSE-BINDING PROTEIN 2 OS=Arabidopsis thaliana OX=3702 GN=PDCB2 PE=1 SV=1	S	Function unknown	hypothetical protein Csa_013819 [Cucumis sativus]
CsaV3_1G005950	0.0233206	-0.832352	normal	0.0996117	0.533531	normal	--	--	--	--	--	--	--	--	Molecular Function: metal ion binding (GO:0046872);;	--	--	--	--	--	--	S	Function unknown	hypothetical protein Csa_013042 [Cucumis sativus]
CsaV3_1G005960	2.96e-145	1.18555	up	0.773967	0.0190885	normal	2.24e-38	0.742433	normal	4.69e-17	0.44421	normal	[C]	Energy production and conversion	Cellular Component: mitochondrial proton-transporting ATP synthase complex, catalytic core F(1) (GO:0000275);; Biological Process: ATP biosynthetic process (GO:0006754);; Biological Process: ATP synthesis coupled proton transport (GO:0015986);; Molecular Function: proton-transporting ATP synthase activity, rotational mechanism (GO:0046933);;	K02136|6.0e-172|csv:101222697|K02136 F-type H+-transporting ATPase subunit gamma | (RefSeq) ATP synthase subunit gamma, mitochondrial	Oxidative phosphorylation (ko00190)	[C]	Energy production and conversion	ATP synthase	ATP synthase subunit gamma, mitochondrial OS=Ipomoea batatas OX=4120 GN=ATPC PE=1 SV=2	C	Energy production and conversion	ATP synthase subunit gamma, mitochondrial [Cucumis sativus]
CsaV3_1G005970	--	--	--	--	--	--	--	--	--	--	--	--	--	--	Biological Process: asymmetric cell division (GO:0008356);;	--	--	--	--	--	--	--	--	uncharacterized protein LOC105434747 [Cucumis sativus]
CsaV3_1G005980	5.12e-13	-1.02651	down	0.0769931	-0.23453	normal	3.98e-10	-0.855349	normal	0.0122137	-0.40525	normal	[J]	Translation, ribosomal structure and biogenesis	Molecular Function: RNA binding (GO:0003723);; Cellular Component: nucleus (GO:0005634);; Biological Process: regulation of RNA metabolic process (GO:0051252);; Cellular Component: ribonucleoprotein complex (GO:1990904);;	K12741|1.2e-46|csv:101203302|K12741 heterogeneous nuclear ribonucleoprotein A1/A3 | (RefSeq) glycine-rich RNA-binding protein 3, mitochondrial	Spliceosome (ko03040)	[R]	General function prediction only	RNA recognition motif. (a.k.a. RRM, RBD, or RNP domain)	Glycine-rich RNA-binding protein 5, mitochondrial OS=Arabidopsis thaliana OX=3702 GN=RBG5 PE=1 SV=1	A	RNA processing and modification	glycine-rich RNA-binding protein 3, mitochondrial [Cucumis sativus]
CsaV3_1G005990	2.75e-60	1.80213	up	0.756743	-0.0550498	normal	2.97e-51	1.77086	up	0.721032	-0.0443894	normal	--	--	Cellular Component: exocyst (GO:0000145);; Biological Process: exocytosis (GO:0006887);; Biological Process: protein transport (GO:0015031);;	K07195|0.0e+00|csv:101202747|K07195 exocyst complex component 7 | (RefSeq) exocyst complex component EXO70E2	--	[U]	Intracellular trafficking, secretion, and vesicular transport	Exo70 exocyst complex subunit	Exocyst complex component EXO70E2 OS=Arabidopsis thaliana OX=3702 GN=EXO70E2 PE=1 SV=1	U	Intracellular trafficking, secretion, and vesicular transport	exocyst complex component EXO70E2 [Cucumis sativus]
CsaV3_1G006000	0.234873	-0.163673	normal	0.00303062	0.385832	normal	0.656364	0.0724042	normal	0.393112	0.13933	normal	--	--	Cellular Component: Golgi membrane (GO:0000139);; Molecular Function: endopeptidase activity (GO:0004175);; Molecular Function: aspartic-type endopeptidase activity (GO:0004190);; Cellular Component: nucleus (GO:0005634);; Cellular Component: endoplasmic reticulum membrane (GO:0005789);; Cellular Component: integral component of plasma membrane (GO:0005887);; Biological Process: Notch signaling p…	K04505|7.3e-229|csv:101223166|K04505 presenilin 1 [EC:3.4.23.-] | (RefSeq) presenilin-like protein At2g29900	--	[T]	Signal transduction mechanisms	Presenilin	Presenilin-like protein At2g29900 OS=Arabidopsis thaliana OX=3702 GN=At2g29900 PE=2 SV=1	T	Signal transduction mechanisms	presenilin-like protein At2g29900 [Cucumis sativus]
CsaV3_1G006010	0.276837	0.0954203	normal	0.538045	-0.0592366	normal	0.0300597	0.197773	normal	0.0663815	-0.174944	normal	[I]	Lipid transport and metabolism	Cellular Component: vacuole (GO:0005773);; Biological Process: lipid metabolic process (GO:0006629);; Molecular Function: glycerophosphodiester phosphodiesterase activity (GO:0008889);;	K01126|5.5e-239|csv:101222932|K01126 glycerophosphoryl diester phosphodiesterase [EC:3.1.4.46] | (RefSeq) glycerophosphodiester phosphodiesterase GDPD6	Glycerophospholipid metabolism (ko00564)	[C]	Energy production and conversion	Glycerophosphoryl diester phosphodiesterase family	Glycerophosphodiester phosphodiesterase GDPD5 OS=Arabidopsis thaliana OX=3702 GN=GDPD5 PE=2 SV=1	C	Energy production and conversion	glycerophosphodiester phosphodiesterase GDPD6 [Cucumis sativus]
CsaV3_1G006020	0	-1.76137	down	0.184651	-0.0650011	normal	5.06e-97	-1.13932	down	5.49e-32	-0.696485	normal	--	--	Cellular Component: nucleus (GO:0005634);; Biological Process: signal transduction (GO:0007165);; Biological Process: response to abscisic acid (GO:0009737);; Biological Process: negative regulation of transcription, DNA-templated (GO:0045892);;	--	--	--	--	Putative nuclear localisation signal	Ninja-family protein 1 OS=Triticum aestivum OX=4565 GN=AFP-A1 PE=3 SV=1	S	Function unknown	ninja-family protein 6 [Cucumis sativus]
CsaV3_1G006030	--	--	--	--	--	--	--	--	--	--	--	--	--	--	Cellular Component: integral component of membrane (GO:0016021);;	--	--	--	--	--	--	--	--	hypothetical protein Csa_013493 [Cucumis sativus]
CsaV3_1G006040	5.52e-18	0.755851	normal	0.115198	-0.174534	normal	0.00555632	0.290329	normal	0.00314918	0.268011	normal	--	--	Cellular Component: mitochondrial outer membrane translocase complex (GO:0005742);;	--	--	--	--	--	Mitochondrial import receptor subunit TOM5 homolog OS=Arabidopsis thaliana OX=3702 GN=TOM5 PE=1 SV=3	S	Function unknown	hypothetical protein Csa_013120 [Cucumis sativus]
CsaV3_1G006050	1.54e-05	-1.03468	down	0.445856	-0.143484	normal	0.794938	-0.0525868	normal	2.92e-06	-1.03128	down	--	--	Cellular Component: granal stacked thylakoid (GO:0009515);; Cellular Component: chloroplast thylakoid membrane (GO:0009535);; Biological Process: thylakoid membrane organization (GO:0010027);; Biological Process: nonphotochemical quenching (GO:0010196);; Cellular Component: integral component of membrane (GO:0016021);; Biological Process: positive regulation of transcription, DNA-templated (GO:00…	--	--	--	--	Protein of unknown function (DUF1118)	--	S	Function unknown	uncharacterized protein LOC101204037 [Cucumis sativus]
CsaV3_1G006060	2.16e-32	0.864153	normal	0.846332	0.020471	normal	7.7e-06	0.449191	normal	6.04e-06	0.412904	normal	--	--	Cellular Component: mitochondrion (GO:0005739);;	--	--	--	--	--	--	--	--	hypothetical protein Csa_013259 [Cucumis sativus]
CsaV3_1G006070	--	--	--	--	--	--	--	--	--	--	--	--	--	--	Molecular Function: transcription factor activity, sequence-specific DNA binding (GO:0003700);; Cellular Component: nucleus (GO:0005634);; Molecular Function: sequence-specific DNA binding (GO:0043565);;	--	--	--	--	TCP family transcription factor	Transcription factor TCP5 OS=Arabidopsis thaliana OX=3702 GN=TCP5 PE=1 SV=1	K	Transcription	transcription factor TCP5 [Cucumis sativus]
CsaV3_1G006080	3.02e-15	-0.711423	normal	4.92e-07	0.434373	normal	8.48e-11	-0.616595	normal	0.00184704	0.323794	normal	--	--	Biological Process: regulation of monopolar cell growth (GO:0051513);;	K13172|8.6e-10|ppp:112285844|K13172 serine/arginine repetitive matrix protein 2 | (RefSeq) uncharacterized protein LOC112285844 isoform X1	--	--	--	Domain of unknown function (DUF4378)	Protein LONGIFOLIA 1 OS=Arabidopsis thaliana OX=3702 GN=LNG1 PE=1 SV=1	S	Function unknown	hypothetical protein Csa_013544 [Cucumis sativus]
CsaV3_1G006090	3.62e-12	0.575539	normal	0.447594	-0.069854	normal	3.9e-10	0.470925	normal	0.860007	0.0183899	normal	[K]	Transcription	Molecular Function: phosphoprotein phosphatase activity (GO:0004721);;	--	--	--	--	NLI interacting factor-like phosphatase	--	S	Function unknown	uncharacterized protein LOC101203219 isoform X2 [Cucumis sativus]
CsaV3_1G006100	0.327908	0.299399	normal	0.533834	-0.184185	normal	0.423067	0.251062	normal	0.628544	-0.152027	normal	--	--	--	--	--	--	--	--	--	--	--	hypothetical protein Csa_014015 [Cucumis sativus]
CsaV3_1G006110	--	--	--	0.597249	0.206332	normal	--	--	--	--	--	--	--	--	Cellular Component: cellular_component (GO:0005575);; Cellular Component: intracellular (GO:0005622);; Cellular Component: cell (GO:0005623);; Cellular Component: cytoplasm (GO:0005737);; Cellular Component: mitochondrion (GO:0005739);; Cellular Component: organelle (GO:0043226);; Cellular Component: membrane-bounded organelle (GO:0043227);; Cellular Component: intracellular organelle (GO:0043229…	--	--	--	--	--	--	T	Signal transduction mechanisms	hypothetical protein Csa_013348 [Cucumis sativus]
CsaV3_1G006120	0.31398	0.150283	normal	0.988957	0.00273541	normal	0.128107	0.240881	normal	0.551917	-0.099818	normal	[O]	Posttranslational modification, protein turnover, chaperones	Molecular Function: serine-type endopeptidase activity (GO:0004252);; Cellular Component: mitochondrion (GO:0005739);; Cellular Component: mitochondrial inner membrane (GO:0005743);; Biological Process: regulation of mitochondrion organization (GO:0010821);; Cellular Component: integral component of membrane (GO:0016021);;	K09650|1.1e-17|gsl:Gasu_20830|K09650 rhomboid-like protein [EC:3.4.21.105] | (RefSeq) rhomboid-like protein isoform 1	--	[T]	Signal transduction mechanisms	Rhomboid family	RHOMBOID-like protein 12, mitochondrial OS=Arabidopsis thaliana OX=3702 GN=RBL12 PE=2 SV=1	T	Signal transduction mechanisms	RHOMBOID-like protein 12, mitochondrial [Cucumis sativus]
CsaV3_1G006130	0.0880215	0.13029	normal	0.000211899	-0.271407	normal	0.0840599	-0.135793	normal	0.8196	-0.022459	normal	[V]	Defense mechanisms	Molecular Function: ATP binding (GO:0005524);; Cellular Component: integral component of membrane (GO:0016021);; Molecular Function: ATPase activity (GO:0016887);; Molecular Function: ATPase activity, coupled to transmembrane movement of substances (GO:0042626);; Biological Process: transmembrane transport (GO:0055085);;	K05656|5.2e-111|csl:COCSUDRAFT_38257|K05656 ATP-binding cassette, subfamily B (MDR/TAP), member 9 | (RefSeq) hypothetical protein	ABC transporters (ko02010)	[U]	Intracellular trafficking, secretion, and vesicular transport	ABC transporter transmembrane region	ABC transporter B family member 25 OS=Oryza sativa subsp. japonica OX=39947 GN=ABCB25 PE=2 SV=1	U	Intracellular trafficking, secretion, and vesicular transport	ABC transporter B family member 25 [Cucumis sativus]
CsaV3_1G006140	3.64e-94	-1.71699	down	2.01e-85	1.43044	up	0.363503	-0.101963	normal	0.142611	-0.181804	normal	[QV]	Secondary metabolites biosynthesis, transport and catabolism;; Defense mechanisms	Molecular Function: iron ion binding (GO:0005506);; Cellular Component: membrane (GO:0016020);; Molecular Function: oxidoreductase activity, acting on paired donors, with incorporation or reduction of molecular oxygen, NAD(P)H as one donor, and incorporation of one atom of oxygen (GO:0016709);; Molecular Function: heme binding (GO:0020037);;	K20619|7.4e-199|qsu:111986572|K20619 cytochrome P450 family 78 subfamily A | (RefSeq) cytochrome P450 78A5-like	--	[Q]	Secondary metabolites biosynthesis, transport and catabolism	Cytochrome P450	Cytochrome P450 78A5 OS=Arabidopsis thaliana OX=3702 GN=CYP78A5 PE=2 SV=1	Q	Secondary metabolites biosynthesis, transport and catabolism	cytochrome P450 78A5 [Cucumis sativus]
CsaV3_1G006150	8.44e-12	1.03436	up	0.00806135	0.486916	normal	6.77e-17	1.39604	up	0.440957	0.127139	normal	--	--	Molecular Function: DNA binding (GO:0003677);; Cellular Component: alpha DNA polymerase:primase complex (GO:0005658);; Cellular Component: mitochondrion (GO:0005739);; Biological Process: DNA replication initiation (GO:0006270);;	K02321|0.0e+00|csv:101206268|K02321 DNA polymerase alpha subunit B | (RefSeq) DNA polymerase alpha subunit B	DNA replication (ko03030)	[L]	Replication, recombination and repair	DNA polymerase alpha/epsilon subunit B	--	L	Replication, recombination and repair	hypothetical protein Csa_013070, partial [Cucumis sativus]
CsaV3_1G006160	0.599843	0.0822486	normal	0.381368	0.130801	normal	0.76696	-0.0416835	normal	0.101369	0.235219	normal	--	--	Cellular Component: mRNA cleavage stimulating factor complex (GO:0005848);;	K14406|3.5e-223|csv:101206503|K14406 cleavage stimulation factor subunit 1 | (RefSeq) cleavage stimulation factor subunit 50 isoform X1	mRNA surveillance pathway (ko03015)	[A]	RNA processing and modification	WD domain, G-beta repeat	Cleavage stimulation factor subunit 50 OS=Arabidopsis thaliana OX=3702 GN=CSTF50 PE=1 SV=1	A	RNA processing and modification	cleavage stimulation factor subunit 50 isoform X1 [Cucumis sativus]
CsaV3_1G006170	0	2.50523	up	1.81e-08	0.299429	normal	0	1.94094	up	3.41e-91	0.846037	normal	--	--	Cellular Component: Golgi apparatus (GO:0005794);; Cellular Component: cytosol (GO:0005829);; Biological Process: plant-type cell wall biogenesis (GO:0009832);; Biological Process: UDP-L-arabinose metabolic process (GO:0033356);; Molecular Function: UDP-arabinopyranose mutase activity (GO:0052691);;	K13379|2.7e-221|csv:101203952|K13379 reversibly glycosylated polypeptide / UDP-arabinopyranose mutase [EC:2.4.1.- 5.4.99.30] | (RefSeq) probable UDP-arabinopyranose mutase 2	Amino sugar and nucleotide sugar metabolism (ko00520)	--	--	Reversibly glycosylated polypeptide	Probable UDP-arabinopyranose mutase 2 OS=Solanum tuberosum OX=4113 GN=UPTG2 PE=1 SV=1	S	Function unknown	probable UDP-arabinopyranose mutase 2 [Cucumis sativus]
CsaV3_1G006180	0.0504873	0.734228	normal	0.302444	-0.351155	normal	0.00668556	0.846506	normal	0.0930915	-0.478687	normal	--	--	Biological Process: plant-type cell wall organization (GO:0009664);; Biological Process: plant-type cell wall biogenesis (GO:0009832);; Biological Process: cellulose microfibril organization (GO:0010215);; Cellular Component: integral component of membrane (GO:0016021);; Cellular Component: anchored component of plasma membrane (GO:0046658);; Biological Process: plant-type cell wall cellulose bio…	--	--	--	--	COBRA-like protein	COBRA-like protein 4 OS=Arabidopsis thaliana OX=3702 GN=COBL4 PE=2 SV=2	S	Function unknown	COBRA-like protein 4 [Cucumis sativus]
CsaV3_1G006190	--	--	--	--	--	--	--	--	--	--	--	--	--	--	--	--	--	--	--	--	--	--	--	hypothetical protein Csa_013951 [Cucumis sativus]
CsaV3_1G006200	8.49e-45	-1.10704	down	1.34e-11	-0.422794	normal	7.01e-56	-1.11478	down	4.38e-06	-0.425668	normal	--	--	Molecular Function: DNA binding (GO:0003677);; Cellular Component: nucleus (GO:0005634);; Cellular Component: host cell nucleus (GO:0042025);; Molecular Function: metal ion binding (GO:0046872);;	K20641|1.5e-13|cvr:CHLNCDRAFT_59250|K20641 Rho GTPase-activating protein 20 | (RefSeq) hypothetical protein	--	--	--	SBP domain	Squamosa promoter-binding-like protein 6 OS=Arabidopsis thaliana OX=3702 GN=SPL6 PE=1 SV=2	S	Function unknown	squamosa promoter-binding-like protein 6 isoform X1 [Cucumis sativus]
CsaV3_1G006210	--	--	--	--	--	--	--	--	--	--	--	--	--	--	Molecular Function: RNA polymerase II regulatory region sequence-specific DNA binding (GO:0000977);; Molecular Function: transcription factor activity, sequence-specific DNA binding (GO:0003700);; Cellular Component: nucleus (GO:0005634);; Biological Process: positive regulation of transcription from RNA polymerase II promoter (GO:0045944);; Molecular Function: protein dimerization activity (GO:0…	K09264|2.5e-136|csv:101204197|K09264 MADS-box transcription factor, plant | (RefSeq) agamous-like MADS-box protein MADS2 isoform X1	--	[K]	Transcription	K-box region	Agamous-like MADS-box protein MADS2 OS=Vitis vinifera OX=29760 GN=MADS2 PE=2 SV=2	K	Transcription	agamous-like MADS-box protein MADS2 isoform X4 [Cucumis sativus]
CsaV3_1G006220	4.78e-25	-1.62979	down	0.539139	-0.0849638	normal	1.61e-13	-1.01251	down	0.000268685	-0.670647	normal	--	--	Molecular Function: RNA polymerase II regulatory region sequence-specific DNA binding (GO:0000977);; Molecular Function: transcription factor activity, sequence-specific DNA binding (GO:0003700);; Cellular Component: nucleus (GO:0005634);; Biological Process: positive regulation of transcription from RNA polymerase II promoter (GO:0045944);; Molecular Function: protein dimerization activity (GO:0…	K09264|1.9e-144|csv:101207225|K09264 MADS-box transcription factor, plant | (RefSeq) truncated transcription factor CAULIFLOWER A isoform X1	--	[K]	Transcription	K-box region	Agamous-like MADS-box protein AP1 OS=Vitis vinifera OX=29760 GN=AP1 PE=2 SV=1	K	Transcription	truncated transcription factor CAULIFLOWER A isoform X1 [Cucumis sativus]
CsaV3_1G006230	5.17e-12	-0.752557	normal	1.8e-06	-0.436117	normal	1.61e-16	-0.836387	normal	0.00365927	-0.362006	normal	--	--	--	--	--	--	--	Universal stress protein family	--	S	Function unknown	uncharacterized protein LOC101207475 [Cucumis sativus]
CsaV3_1G006240	1.94e-07	-0.819013	normal	4.64e-09	-0.637251	normal	1.03e-07	-0.626159	normal	1.53e-07	-0.815798	normal	--	--	Molecular Function: ATP:ADP antiporter activity (GO:0005471);; Cellular Component: mitochondrial inner membrane (GO:0005743);; Cellular Component: integral component of membrane (GO:0016021);;	K05863|3.5e-180|csv:101207715|K05863 solute carrier family 25 (mitochondrial adenine nucleotide translocator), member 4/5/6/31 | (RefSeq) ADP,ATP carrier protein ER-ANT1	--	[C]	Energy production and conversion	Mitochondrial carrier protein	ADP,ATP carrier protein ER-ANT1 OS=Arabidopsis thaliana OX=3702 GN=ER-ANT1 PE=2 SV=2	C	Energy production and conversion	ADP,ATP carrier protein ER-ANT1 [Cucumis sativus]
CsaV3_1G006250	0.602636	0.0692922	normal	3.44e-05	0.536762	normal	2.61e-06	0.640926	normal	0.827147	-0.0353115	normal	--	--	Cellular Component: plasma membrane (GO:0005886);; Biological Process: regulation of asymmetric cell division (GO:0009786);;	--	--	--	--	--	--	S	Function unknown	hypothetical protein Csa_013950 [Cucumis sativus]
CsaV3_1G006260	0.00108003	-0.325732	normal	0.597676	0.0576495	normal	2.86e-05	-0.379906	normal	0.392525	0.0958083	normal	--	--	Biological Process: positive regulation of defense response to virus by host (GO:0002230);; Molecular Function: RNA binding (GO:0003723);; Molecular Function: microtubule binding (GO:0008017);; Biological Process: response to water deprivation (GO:0009414);; Biological Process: stomatal complex patterning (GO:0010375);; Biological Process: plasmodesmata-mediated intercellular transport (GO:001049…	--	--	--	--	--	Protein MICROTUBULE BINDING PROTEIN 2C OS=Nicotiana tabacum OX=4097 GN=MBP2C PE=1 SV=1	S	Function unknown	protein MICROTUBULE BINDING PROTEIN 2C isoform X2 [Cucumis sativus]
CsaV3_1G006270	0.00131178	-0.433044	normal	1.37e-08	0.721472	normal	0.00238901	-0.490267	normal	8.61e-07	0.749568	normal	--	--	Cellular Component: cytoplasm (GO:0005737);; Biological Process: fucose metabolic process (GO:0006004);; Cellular Component: integral component of membrane (GO:0016021);; Molecular Function: transferase activity, transferring glycosyl groups (GO:0016757);;	K23280|2.5e-308|csv:101208206|K23280 rhamnogalacturonan I rhamnosyltransferase [EC:2.4.1.351] | (RefSeq) rhamnogalacturonan I rhamnosyltransferase 1	--	--	--	GDP-fucose protein O-fucosyltransferase	Rhamnogalacturonan I rhamnosyltransferase 1 OS=Arabidopsis thaliana OX=3702 GN=RRT1 PE=1 SV=1	G	Carbohydrate transport and metabolism	rhamnogalacturonan I rhamnosyltransferase 1 [Cucumis sativus]
CsaV3_1G006280	7.24e-111	-1.30494	down	3.92e-08	0.303348	normal	1.02e-31	-0.812275	normal	0.015177	-0.199934	normal	--	--	Molecular Function: protein dimerization activity (GO:0046983);;	--	--	--	--	Helix-loop-helix DNA-binding domain	Transcription factor BIM1 OS=Arabidopsis thaliana OX=3702 GN=BIM1 PE=1 SV=2	K	Transcription	transcription factor BIM1 isoform X2 [Cucumis sativus]
CsaV3_1G006290	6.89e-06	-0.352586	normal	2.29e-05	-0.30598	normal	1.27e-20	-0.747536	normal	0.499248	0.0710718	normal	--	--	Molecular Function: metal ion binding (GO:0046872);;	K22768|5.2e-07|vvi:100245816|K22768 methyl-CpG-binding domain-containing protein 9 [EC:2.3.1.48] | (RefSeq) methyl-CpG-binding domain-containing protein 9	--	[K]	Transcription	PHD-finger	--	K	Transcription	uncharacterized protein LOC101208450 [Cucumis sativus]
CsaV3_1G006300	--	--	--	--	--	--	--	--	--	--	--	--	--	--	--	--	--	--	--	--	--	--	--	uncharacterized protein LOC116401758 [Cucumis sativus]
CsaV3_1G006310	--	--	--	--	--	--	--	--	--	--	--	--	--	--	Molecular Function: transcription factor activity, sequence-specific DNA binding (GO:0003700);;	--	--	--	--	bZIP transcription factor	Basic leucine zipper 43 OS=Arabidopsis thaliana OX=3702 GN=BZIP43 PE=1 SV=1	K	Transcription	transcriptional activator TAF-1 [Cucumis sativus]
CsaV3_1G006320	--	--	--	--	--	--	--	--	--	--	--	--	--	--	Cellular Component: integral component of membrane (GO:0016021);;	--	--	--	--	--	--	--	--	hypothetical protein Csa_013077, partial [Cucumis sativus]
CsaV3_1G006330	--	--	--	--	--	--	--	--	--	--	--	--	--	--	Cellular Component: integral component of membrane (GO:0016021);;	--	--	--	--	--	--	--	--	hypothetical protein Csa_023780, partial [Cucumis sativus]
CsaV3_1G006340	2.8e-25	0.681288	normal	0.000366722	0.314535	normal	8.21e-17	0.696436	normal	1.02e-05	0.285507	normal	[J]	Translation, ribosomal structure and biogenesis	Biological Process: cleavage involved in rRNA processing (GO:0000469);; Biological Process: maturation of LSU-rRNA (GO:0000470);; Molecular Function: RNA binding (GO:0003723);; Biological Process: rRNA pseudouridine synthesis (GO:0031118);; Biological Process: snRNA pseudouridine synthesis (GO:0031120);; Cellular Component: box H/ACA snoRNP complex (GO:0031429);; Molecular Function: box H/ACA sno…	K11129|9.2e-81|csv:101208691|K11129 H/ACA ribonucleoprotein complex subunit 2 | (RefSeq) H/ACA ribonucleoprotein complex subunit 2-like protein	Ribosome biogenesis in eukaryotes (ko03008)	[A]	RNA processing and modification	Ribosomal protein L7Ae/L30e/S12e/Gadd45 family	H/ACA ribonucleoprotein complex subunit 2-like protein OS=Arabidopsis thaliana OX=3702 GN=At5g08180 PE=1 SV=1	A	RNA processing and modification	H/ACA ribonucleoprotein complex subunit 2-like protein [Cucumis sativus]
CsaV3_1G006350	1.92e-08	0.36238	normal	0.000771647	-0.227138	normal	0.633343	0.0338815	normal	0.221793	0.0840324	normal	[M]	Cell wall/membrane/envelope biogenesis	Molecular Function: protein serine/threonine kinase activity (GO:0004674);; Molecular Function: ATP binding (GO:0005524);; Cellular Component: cytoplasm (GO:0005737);;	K08856|2.1e-199|csv:101208936|K08856 serine/threonine kinase 16 [EC:2.7.11.1] | (RefSeq) SESTK1; serine/threonine-protein kinase 16-like	--	[KIT]	Transcription;; Lipid transport and metabolism;; Signal transduction mechanisms	Protein kinase domain	Serine/threonine-protein kinase MPS1 OS=Arabidopsis thaliana OX=3702 GN=MPS1 PE=2 SV=1	T	Signal transduction mechanisms	serine/threonine-protein kinase 16-like [Cucumis sativus]
CsaV3_1G006360	--	--	--	--	--	--	--	--	--	--	--	--	--	--	Cellular Component: plasma membrane (GO:0005886);; Cellular Component: plasmodesma (GO:0009506);; Cellular Component: integral component of membrane (GO:0016021);;	--	--	--	--	Tetraspanin family	Tetraspanin-8 OS=Arabidopsis thaliana OX=3702 GN=TET8 PE=2 SV=1	S	Function unknown	hypothetical protein Csa_013859 [Cucumis sativus]
CsaV3_1G006370	8.93e-08	-0.736597	normal	0.405915	0.11237	normal	0.000346952	-0.491646	normal	0.436873	-0.137971	normal	--	--	Cellular Component: mitochondrion (GO:0005739);; Cellular Component: chloroplast thylakoid membrane (GO:0009535);; Biological Process: de-etiolation (GO:0009704);; Biological Process: cellular response to calcium ion (GO:0071277);; Biological Process: regulation of stomatal closure (GO:0090333);;	--	--	--	--	--	Calcium sensing receptor, chloroplastic OS=Arabidopsis thaliana OX=3702 GN=CAS PE=1 SV=1	S	Function unknown	calcium sensing receptor, chloroplastic [Cucumis sativus]
CsaV3_1G006380	0	2.89469	up	9.14e-08	0.631247	normal	1.31e-205	2.79931	up	7.41e-37	0.718149	normal	[P]	Inorganic ion transport and metabolism	Molecular Function: magnesium ion binding (GO:0000287);; Molecular Function: ATP binding (GO:0005524);; Biological Process: phospholipid transport (GO:0015914);; Cellular Component: integral component of membrane (GO:0016021);;	K01530|0.0e+00|csv:101209427|K01530 phospholipid-translocating ATPase [EC:7.6.2.1] | (RefSeq) putative phospholipid-transporting ATPase 9	--	[R]	General function prediction only	Phospholipid-translocating P-type ATPase C-terminal	Putative phospholipid-transporting ATPase 9 OS=Arabidopsis thaliana OX=3702 GN=ALA9 PE=3 SV=1	P	Inorganic ion transport and metabolism	putative phospholipid-transporting ATPase 9 [Cucumis sativus]
CsaV3_1G006390	2.46e-89	1.07436	up	7.24e-24	0.607154	normal	1.54e-93	1.21881	up	1.6e-16	0.447948	normal	[P]	Inorganic ion transport and metabolism	Molecular Function: magnesium ion binding (GO:0000287);; Molecular Function: ATP binding (GO:0005524);; Biological Process: phospholipid transport (GO:0015914);; Cellular Component: integral component of membrane (GO:0016021);;	K01530|0.0e+00|csv:101209427|K01530 phospholipid-translocating ATPase [EC:7.6.2.1] | (RefSeq) putative phospholipid-transporting ATPase 9	--	[R]	General function prediction only	Phospholipid-translocating P-type ATPase C-terminal	Putative phospholipid-transporting ATPase 9 OS=Arabidopsis thaliana OX=3702 GN=ALA9 PE=3 SV=1	P	Inorganic ion transport and metabolism	putative phospholipid-transporting ATPase 9 [Cucumis sativus]
CsaV3_1G006400	1.72e-58	-1.84709	down	0.471253	0.0636754	normal	2.22e-39	-1.18634	down	3.29e-05	-0.588927	normal	--	--	Biological Process: hydrotropism (GO:0010274);;	--	--	--	--	Protein of unknown function, DUF617	Protein MIZU-KUSSEI 1 OS=Arabidopsis thaliana OX=3702 GN=MIZ1 PE=1 SV=1	S	Function unknown	protein MIZU-KUSSEI 1 [Cucumis sativus]
CsaV3_1G006410	5.18e-41	0.813527	normal	1.92e-05	0.291605	normal	1.8e-17	0.604284	normal	1.5e-13	0.483169	normal	[L]	Replication, recombination and repair	Biological Process: maturation of LSU-rRNA from tricistronic rRNA transcript (SSU-rRNA, 5.8S rRNA, LSU-rRNA) (GO:0000463);; Molecular Function: RNA binding (GO:0003723);; Molecular Function: RNA helicase activity (GO:0003724);; Molecular Function: ATP binding (GO:0005524);; Cellular Component: nucleolus (GO:0005730);;	K13179|0.0e+00|csv:101209673|K13179 ATP-dependent RNA helicase DDX18/HAS1 [EC:3.6.4.13] | (RefSeq) DEAD-box ATP-dependent RNA helicase 51	--	[A]	RNA processing and modification	DEAD/DEAH box helicase	DEAD-box ATP-dependent RNA helicase 27 OS=Oryza sativa subsp. japonica OX=39947 GN=Os03g0802700 PE=3 SV=1	A	RNA processing and modification	DEAD-box ATP-dependent RNA helicase 51 [Cucumis sativus]
CsaV3_1G006420	--	--	--	--	--	--	--	--	--	--	--	--	--	--	Molecular Function: electron carrier activity (GO:0009055);; Cellular Component: integral component of membrane (GO:0016021);; Cellular Component: anchored component of plasma membrane (GO:0046658);;	--	--	--	--	Plastocyanin-like domain	Early nodulin-like protein 1 OS=Arabidopsis thaliana OX=3702 GN=At2g25060 PE=2 SV=2	S	Function unknown	mavicyanin [Cucumis sativus]
CsaV3_1G006430	0.00374346	0.347946	normal	0.545743	0.16676	normal	0.396779	-0.150248	normal	3.1e-08	0.65188	normal	--	--	Cellular Component: nucleus (GO:0005634);; Molecular Function: zinc ion binding (GO:0008270);; Cellular Component: host cell nucleus (GO:0042025);;	--	--	[S]	Function unknown	C3HC zinc finger-like	--	S	Function unknown	uncharacterized protein LOC101206120 isoform X2 [Cucumis sativus]
CsaV3_1G006440	0.0147333	-0.44016	normal	0.000572731	0.538586	normal	0.803882	0.0535158	normal	0.850653	0.0468143	normal	[O]	Posttranslational modification, protein turnover, chaperones	Molecular Function: peptidyl-prolyl cis-trans isomerase activity (GO:0003755);; Cellular Component: chloroplast (GO:0009507);;	K03768|2.4e-173|csv:101210168|K03768 peptidyl-prolyl cis-trans isomerase B (cyclophilin B) [EC:5.2.1.8] | (RefSeq) peptidyl-prolyl cis-trans isomerase CYP26-2, chloroplastic	--	[O]	Posttranslational modification, protein turnover, chaperones	Cyclophilin type peptidyl-prolyl cis-trans isomerase/CLD	Peptidyl-prolyl cis-trans isomerase CYP26-2, chloroplastic OS=Arabidopsis thaliana OX=3702 GN=CYP26-2 PE=2 SV=1	O	Posttranslational modification, protein turnover, chaperones	peptidyl-prolyl cis-trans isomerase CYP26-2, chloroplastic [Cucumis sativus]
CsaV3_1G006450	1.62e-15	0.961288	normal	0.0898309	0.246515	normal	8.89e-11	0.819979	normal	0.00129085	0.369831	normal	[L]	Replication, recombination and repair	Molecular Function: single-stranded DNA binding (GO:0003697);; Cellular Component: mitochondrion (GO:0005739);; Biological Process: mitochondrial DNA replication (GO:0006264);; Cellular Component: nucleoid (GO:0009295);; Cellular Component: mitochondrial nucleoid (GO:0042645);; Biological Process: positive regulation of helicase activity (GO:0051096);;	K03111|1.1e-127|csv:101210420|K03111 single-strand DNA-binding protein | (RefSeq) single-stranded DNA-binding protein, mitochondrial	DNA replication (ko03030);; Mismatch repair (ko03430);; Homologous recombination (ko03440)	[L]	Replication, recombination and repair	Single-strand binding protein family	Single-stranded DNA-binding protein, mitochondrial OS=Arabidopsis thaliana OX=3702 GN=At4g11060 PE=2 SV=1	L	Replication, recombination and repair	single-stranded DNA-binding protein, mitochondrial [Cucumis sativus]
CsaV3_1G006460	0.479631	-0.158384	normal	0.0010291	-0.561613	normal	0.00731114	-0.526864	normal	0.372337	-0.212846	normal	--	--	--	--	--	--	--	Universal stress protein family	--	S	Function unknown	uncharacterized protein LOC101206357 [Cucumis sativus]
CsaV3_1G006470	0.197771	0.125197	normal	0.403608	-0.0946872	normal	0.388248	0.106783	normal	0.475619	-0.0909198	normal	--	--	--	--	--	--	--	--	--	--	--	uncharacterized protein LOC105434785 [Cucumis sativus]
CsaV3_1G006480	9.2e-16	-0.460069	normal	9.03e-05	0.198569	normal	1.18e-06	-0.295709	normal	0.822892	0.0197947	normal	[R]	General function prediction only	Molecular Function: transcription regulatory region sequence-specific DNA binding (GO:0000976);; Molecular Function: chromatin binding (GO:0003682);; Cellular Component: transcription factor TFIID complex (GO:0005669);; Biological Process: transcription initiation from RNA polymerase II promoter (GO:0006367);; Molecular Function: metallopeptidase activity (GO:0008237);; Molecular Function: zinc i…	K03128|0.0e+00|csv:101210662|K03128 transcription initiation factor TFIID subunit 2 | (RefSeq) transcription initiation factor TFIID subunit 2	Basal transcription factors (ko03022)	[K]	Transcription	Peptidase family M1 domain	Transcription initiation factor TFIID subunit 2 OS=Arabidopsis thaliana OX=3702 GN=TAF2 PE=2 SV=1	K	Transcription	transcription initiation factor TFIID subunit 2 [Cucumis sativus]
CsaV3_1G006490	--	--	--	--	--	--	--	--	--	--	--	--	--	--	Molecular Function: transcription factor activity, sequence-specific DNA binding (GO:0003700);; Cellular Component: nucleus (GO:0005634);; Molecular Function: sequence-specific DNA binding (GO:0043565);; Biological Process: regulation of shoot system development (GO:0048831);; Biological Process: regulation of secondary shoot formation (GO:2000032);;	--	--	--	--	TCP family transcription factor	Transcription factor TCP18 OS=Arabidopsis thaliana OX=3702 GN=TCP18 PE=1 SV=1	K	Transcription	hypothetical protein Csa_014315 [Cucumis sativus]
CsaV3_1G006500	0.217811	-0.0709868	normal	4.49e-14	0.454316	normal	0.100001	0.117587	normal	5.54e-05	0.251504	normal	--	--	Biological Process: lipid metabolic process (GO:0006629);; Cellular Component: integral component of membrane (GO:0016021);;	K01052|2.9e-22|egr:104454759|K01052 lysosomal acid lipase/cholesteryl ester hydrolase [EC:3.1.1.13] | (RefSeq) triacylglycerol lipase 2	Steroid biosynthesis (ko00100)	[I]	Lipid transport and metabolism	Partial alpha/beta-hydrolase lipase region	Triacylglycerol lipase 2 OS=Arabidopsis thaliana OX=3702 GN=LIP2 PE=2 SV=1	I	Lipid transport and metabolism	uncharacterized protein LOC101210904 isoform X1 [Cucumis sativus]
CsaV3_1G006510	0.254632	-0.203249	normal	1.33e-08	-0.707873	normal	0.000252851	-0.493931	normal	0.0131765	-0.425675	normal	[O]	Posttranslational modification, protein turnover, chaperones	Biological Process: protein catabolic process (GO:0030163);;	K06891|7.7e-88|csv:101211403|K06891 ATP-dependent Clp protease adaptor protein ClpS | (RefSeq) ATP-dependent Clp protease adapter protein CLPS1, chloroplastic	--	--	--	ATP-dependent Clp protease adaptor protein ClpS	ATP-dependent Clp protease adapter protein CLPS1, chloroplastic OS=Arabidopsis thaliana OX=3702 GN=CPLS1 PE=1 SV=1	S	Function unknown	ATP-dependent Clp protease adapter protein CLPS1, chloroplastic [Cucumis sativus]
CsaV3_1G006520	0.15164	-0.115083	normal	2.03e-16	0.874949	normal	0.27057	-0.152493	normal	6.76e-24	0.901557	normal	--	--	Molecular Function: aspartic-type endopeptidase activity (GO:0004190);; Biological Process: proteolysis (GO:0006508);; Biological Process: response to water deprivation (GO:0009414);; Biological Process: response to abscisic acid (GO:0009737);; Biological Process: protein catabolic process (GO:0030163);;	K22683|3.4e-275|csv:101211153|K22683 aspartyl protease family protein [EC:3.4.23.-] | (RefSeq) protein ASPARTIC PROTEASE IN GUARD CELL 1	--	[O]	Posttranslational modification, protein turnover, chaperones	Xylanase inhibitor N-terminal	Protein ASPARTIC PROTEASE IN GUARD CELL 1 OS=Arabidopsis thaliana OX=3702 GN=ASPG1 PE=1 SV=1	O	Posttranslational modification, protein turnover, chaperones	protein ASPARTIC PROTEASE IN GUARD CELL 1 [Cucumis sativus]
CsaV3_1G006530	0.0248707	0.319445	normal	0.256784	0.174074	normal	0.000260512	0.526587	normal	0.813389	-0.0420817	normal	[J]	Translation, ribosomal structure and biogenesis	Molecular Function: aminoacyl-tRNA hydrolase activity (GO:0004045);;	K01056|5.9e-152|csv:101211885|K01056 peptidyl-tRNA hydrolase, PTH1 family [EC:3.1.1.29] | (RefSeq) peptidyl-tRNA hydrolase, chloroplastic	--	[J]	Translation, ribosomal structure and biogenesis	Peptidyl-tRNA hydrolase	Peptidyl-tRNA hydrolase, chloroplastic OS=Arabidopsis thaliana OX=3702 GN=At1g18440 PE=2 SV=2	J	Translation, ribosomal structure and biogenesis	peptidyl-tRNA hydrolase, chloroplastic [Cucumis sativus]
CsaV3_1G006540	4.06e-24	0.553564	normal	1.28e-08	0.337278	normal	2.44e-14	0.478082	normal	1.88e-11	0.396477	normal	--	--	Biological Process: cytokinesis by cell plate formation (GO:0000911);; Cellular Component: plasma membrane (GO:0005886);; Cellular Component: clathrin-coated vesicle (GO:0030136);;	K17890|1.4e-16|crb:17876601|K17890 autophagy-related protein 16-1 | (RefSeq) autophagy-related protein 16	Autophagy - other (ko04136)	[T]	Signal transduction mechanisms	DENN (AEX-3) domain	DENN domain and WD repeat-containing protein SCD1 OS=Arabidopsis thaliana OX=3702 GN=SCD1 PE=1 SV=1	T	Signal transduction mechanisms	DENN domain and WD repeat-containing protein SCD1 isoform X1 [Cucumis sativus]
CsaV3_1G006550	1.39e-43	0.807624	normal	0.0167734	-0.145917	normal	1.28e-27	0.618242	normal	0.720224	0.0271327	normal	--	--	Molecular Function: aspartic-type endopeptidase activity (GO:0004190);; Biological Process: proteolysis (GO:0006508);; Cellular Component: integral component of membrane (GO:0016021);; Biological Process: protein catabolic process (GO:0030163);;	K00924|1.1e-43|han:110873847|K00924 kinase [EC:2.7.1.-] | (RefSeq) aspartic proteinase-like protein 2	--	[O]	Posttranslational modification, protein turnover, chaperones	Xylanase inhibitor N-terminal	Aspartyl protease APCB1 OS=Arabidopsis thaliana OX=3702 GN=APCB1 PE=1 SV=1	O	Posttranslational modification, protein turnover, chaperones	aspartyl protease APCB1 [Cucumis sativus]
CsaV3_1G006560	--	--	--	0.0746571	-0.622345	normal	0.401961	-0.351975	normal	--	--	--	--	--	Biological Process: metal ion transport (GO:0030001);; Molecular Function: metal ion binding (GO:0046872);;	K23814|8.2e-18|brp:103853885|K23814 cytochrome P450 family 705 subfamily A [EC:1.14.-.-] | (RefSeq) cytochrome P450 705A1	--	--	--	--	--	S	Function unknown	heavy metal-associated isoprenylated plant protein 7 [Cucumis sativus]
CsaV3_1G006570	0	4.73324	up	0.389537	-0.172766	normal	0	3.86836	up	4.54e-25	0.652685	normal	--	--	--	--	--	[A]	RNA processing and modification	--	--	A	RNA processing and modification	uncharacterized protein LOC105436376 [Cucumis sativus]
CsaV3_1G006580	1.08e-185	1.86947	up	6.72e-23	-0.70068	normal	1.89e-34	0.868005	normal	7.05e-05	0.276053	normal	--	--	--	--	--	--	--	--	--	--	--	hypothetical protein Csa_013670 [Cucumis sativus]
CsaV3_1G006590	0.21384	-0.225954	normal	0.668591	-0.0732819	normal	0.13512	-0.247094	normal	0.770351	-0.0651048	normal	--	--	--	--	--	--	--	--	--	--	--	--
CsaV3_1G006600	0.127408	0.125278	normal	0.912582	0.0088261	normal	0.773819	0.0224307	normal	0.313547	0.0951583	normal	--	--	Molecular Function: DNA binding (GO:0003677);; Molecular Function: transcription factor activity, sequence-specific DNA binding (GO:0003700);; Cellular Component: nucleus (GO:0005634);;	K13434|2.3e-17|dct:110099586|K13434 pathogenesis-related genes transcriptional activator PTI6 | (RefSeq) pathogenesis-related genes transcriptional activator PTI6	Plant-pathogen interaction (ko04626)	--	--	AP2 domain	Ethylene-responsive transcription factor ERF118 OS=Arabidopsis thaliana OX=3702 GN=ERF118 PE=1 SV=1	K	Transcription	ethylene-responsive transcription factor CRF3 [Cucumis sativus]
CsaV3_1G006610	--	--	--	--	--	--	--	--	--	--	--	--	--	--	--	--	--	--	--	--	--	--	--	hypothetical protein Csa_013851 [Cucumis sativus]
CsaV3_1G006620	2.92e-46	0.868764	normal	0.226077	-0.101586	normal	6.02e-11	0.484612	normal	2.9e-05	0.264134	normal	--	--	Cellular Component: mitochondrial respiratory chain complex I (GO:0005747);;	K03966|1.5e-58|cmo:103497523|K03966 NADH dehydrogenase (ubiquinone) 1 beta subcomplex subunit 10 | (RefSeq) NADH dehydrogenase [ubiquinone] 1 beta subcomplex subunit 10-B	Oxidative phosphorylation (ko00190)	[C]	Energy production and conversion	NADH-ubiquinone oxidoreductase subunit 10	NADH dehydrogenase [ubiquinone] 1 beta subcomplex subunit 10-B OS=Arabidopsis thaliana OX=3702 GN=At3g18410 PE=3 SV=1	C	Energy production and conversion	NADH dehydrogenase [ubiquinone] 1 beta subcomplex subunit 10-B [Cucumis sativus]
CsaV3_1G006630	8.42e-06	0.438035	normal	0.00111217	0.352335	normal	0.136002	0.203486	normal	1.95e-06	0.562085	normal	--	--	Biological Process: mRNA 3'-end processing (GO:0031124);;	K14407|7.6e-23|ppp:112291276|K14407 cleavage stimulation factor subunit 2 | (RefSeq) cleavage stimulating factor 64-like isoform X1	mRNA surveillance pathway (ko03015)	--	--	Hinge domain of cleavage stimulation factor subunit 2	Cleavage stimulating factor 64 OS=Arabidopsis thaliana OX=3702 GN=CSTF64 PE=1 SV=1	S	Function unknown	leucine-rich repeat extensin-like protein 5 [Cucumis sativus]
CsaV3_1G006640	6.92e-57	1.53388	up	0.700569	0.0529875	normal	9.26e-84	1.57776	up	0.958659	-0.00551171	normal	--	--	Biological Process: lipid transport (GO:0006869);; Molecular Function: lipid binding (GO:0008289);; Cellular Component: integral component of membrane (GO:0016021);;	--	--	[R]	General function prediction only	C2 domain	Synaptotagmin-4 OS=Arabidopsis thaliana OX=3702 GN=SYT4 PE=2 SV=1	M	Cell wall/membrane/envelope biogenesis	synaptotagmin-5 isoform X1 [Cucumis sativus]
CsaV3_1G006650	2.03e-16	-1.78446	down	0.0343343	0.420543	normal	2.01e-25	1.75051	up	4.07e-75	-2.94331	down	--	--	Molecular Function: transcription factor activity, sequence-specific DNA binding (GO:0003700);; Cellular Component: nucleus (GO:0005634);; Molecular Function: protein dimerization activity (GO:0046983);;	K18878|3.0e-26|cann:107866053|K18878 BHLH transcription factor Upa20 | (RefSeq) Upa20; transcription factor bHLH137-like	Plant-pathogen interaction (ko04626)	--	--	Helix-loop-helix DNA-binding domain	Transcription factor BEE 3 OS=Arabidopsis thaliana OX=3702 GN=BEE3 PE=2 SV=1	K	Transcription	transcription factor BEE 3 [Cucumis sativus]
CsaV3_1G006660	2.06e-279	5.91536	up	6.43e-12	-1.20909	down	0	5.14653	up	1.15e-17	-0.500772	normal	--	--	Molecular Function: DNA binding (GO:0003677);;	K09422|1.3e-162|csv:101213982|K09422 transcription factor MYB, plant | (RefSeq) transcription factor MYB62	--	[K]	Transcription	Myb-like DNA-binding domain	Transcription factor MYB62 OS=Arabidopsis thaliana OX=3702 GN=MYB62 PE=2 SV=1	--	--	transcription factor MYB62 [Cucumis sativus]
CsaV3_1G006670	2.91e-45	0.544389	normal	0.0368383	0.143911	normal	1.27e-08	0.428715	normal	3.79e-05	0.243382	normal	--	--	Molecular Function: structural constituent of ribosome (GO:0003735);; Biological Process: rRNA processing (GO:0006364);; Biological Process: translation (GO:0006412);; Cellular Component: cytosolic small ribosomal subunit (GO:0022627);; Cellular Component: small-subunit processome (GO:0032040);; Biological Process: ribosomal small subunit biogenesis (GO:0042274);;	K02993|1.4e-99|csv:101214225|K02993 small subunit ribosomal protein S7e | (RefSeq) 40S ribosomal protein S7	Ribosome (ko03010)	[J]	Translation, ribosomal structure and biogenesis	Ribosomal protein S7e	40S ribosomal protein S7 OS=Avicennia marina OX=82927 GN=RPS7 PE=2 SV=1	J	Translation, ribosomal structure and biogenesis	40S ribosomal protein S7 [Cucumis sativus]
CsaV3_1G006680	1.26e-30	1.59155	up	0.0143628	-0.414644	normal	1.89e-13	0.989756	normal	0.254869	0.146907	normal	[T]	Signal transduction mechanisms	Molecular Function: protein kinase activity (GO:0004672);; Molecular Function: ATP binding (GO:0005524);;	K24104|9.3e-49|thj:104799061|K24104 GPN-loop GTPase | (RefSeq) LOW QUALITY PROTEIN: uncharacterized protein LOC104799061	--	--	--	Protein tyrosine and serine/threonine kinase	G-type lectin S-receptor-like serine/threonine-protein kinase B120 OS=Arabidopsis thaliana OX=3702 GN=B120 PE=2 SV=1	T	Signal transduction mechanisms	cysteine-rich receptor-like protein kinase 10 isoform X2 [Cucumis sativus]
CsaV3_1G006690	8.11e-71	0.9681	normal	0.12638	-0.108315	normal	1.36e-50	0.904767	normal	0.318295	-0.0611777	normal	--	--	Molecular Function: thiol-dependent ubiquitin-specific protease activity (GO:0004843);; Cellular Component: endosome (GO:0005768);; Cellular Component: membrane (GO:0016020);; Biological Process: protein deubiquitination (GO:0016579);; Biological Process: protein K63-linked deubiquitination (GO:0070536);;	K11866|5.0e-290|csv:101214704|K11866 STAM-binding protein [EC:3.4.19.12] | (RefSeq) AMSH-like ubiquitin thioesterase 1	Endocytosis (ko04144)	[T]	Signal transduction mechanisms	JAB1/Mov34/MPN/PAD-1 ubiquitin protease	AMSH-like ubiquitin thioesterase 1 OS=Arabidopsis thaliana OX=3702 GN=AMSH1 PE=2 SV=1	T	Signal transduction mechanisms	AMSH-like ubiquitin thioesterase 1 [Cucumis sativus]
CsaV3_1G006700	8.63e-17	-1.0273	down	0.971224	0.00482758	normal	5.19e-06	-0.5289	normal	0.00046353	-0.489604	normal	--	--	--	--	--	--	--	--	--	--	--	hypothetical protein Csa_013076 [Cucumis sativus]
CsaV3_1G006710	0.267105	0.113653	normal	0.442352	-0.0841102	normal	0.410859	-0.0839786	normal	0.38791	0.0956994	normal	--	--	Cellular Component: Golgi apparatus (GO:0005794);; Biological Process: protein targeting to vacuole (GO:0006623);; Biological Process: intracellular protein transport (GO:0006886);; Biological Process: Golgi to vacuole transport (GO:0006896);; Cellular Component: endosome membrane (GO:0010008);; Cellular Component: AP-3 adaptor complex (GO:0030123);;	K12396|0.0e+00|csv:101214944|K12396 AP-3 complex subunit delta | (RefSeq) AP-3 complex subunit delta	--	[U]	Intracellular trafficking, secretion, and vesicular transport	Adaptin N terminal region	AP-3 complex subunit delta OS=Arabidopsis thaliana OX=3702 GN=DELTA-ADR PE=1 SV=1	U	Intracellular trafficking, secretion, and vesicular transport	AP-3 complex subunit delta [Cucumis sativus]
CsaV3_1G006720	--	--	--	--	--	--	--	--	--	--	--	--	--	--	Cellular Component: integral component of membrane (GO:0016021);;	K09775|1.7e-09|dzi:111283728|K09775 uncharacterized protein | (RefSeq) uncharacterized protein LOC111283728 isoform X1	--	--	--	Core-2/I-Branching enzyme	Glycosyltransferase BC10 OS=Oryza sativa subsp. japonica OX=39947 GN=BC10 PE=1 SV=1	S	Function unknown	glycosyltransferase BC10 [Cucumis sativus]
CsaV3_1G006730	1.38e-12	4.81263	up	--	--	--	1.03e-22	6.30354	up	1.23e-08	1.05918	up	--	--	Cellular Component: integral component of membrane (GO:0016021);;	K09775|3.7e-11|dzi:111283728|K09775 uncharacterized protein | (RefSeq) uncharacterized protein LOC111283728 isoform X1	--	--	--	Core-2/I-Branching enzyme	Glycosyltransferase BC10 OS=Oryza sativa subsp. japonica OX=39947 GN=BC10 PE=1 SV=1	S	Function unknown	glycosyltransferase BC10 [Cucumis sativus]
CsaV3_1G006740	--	--	--	--	--	--	--	--	--	--	--	--	--	--	--	--	--	--	--	--	--	--	--	hypothetical protein Csa_014323 [Cucumis sativus]
CsaV3_1G006750	--	--	--	--	--	--	--	--	--	--	--	--	--	--	--	--	--	--	--	--	--	--	--	hypothetical protein Csa_013425, partial [Cucumis sativus]
CsaV3_1G006760	0	1.66022	up	9.79e-05	-0.210214	normal	1.25e-45	0.726982	normal	3.9e-59	0.703807	normal	--	--	Molecular Function: calmodulin binding (GO:0005516);;	--	--	--	--	Calmodulin binding protein-like	Protein SAR DEFICIENT 1 OS=Arabidopsis thaliana OX=3702 GN=SARD1 PE=1 SV=1	S	Function unknown	protein SAR DEFICIENT 1 [Cucumis sativus]
CsaV3_1G006770	--	--	--	--	--	--	--	--	--	--	--	--	--	--	Molecular Function: protein kinase activity (GO:0004672);; Molecular Function: ATP binding (GO:0005524);; Cellular Component: integral component of membrane (GO:0016021);; Molecular Function: polysaccharide binding (GO:0030247);;	K13416|8.9e-09|egr:104414483|K13416 brassinosteroid insensitive 1-associated receptor kinase 1 [EC:2.7.10.1 2.7.11.1] | (RefSeq) BRASSINOSTEROID INSENSITIVE 1-associated receptor kinase 1	MAPK signaling pathway - plant (ko04016);; Plant hormone signal transduction (ko04075);; Plant-pathogen interaction (ko04626)	--	--	Protein tyrosine and serine/threonine kinase	LEAF RUST 10 DISEASE-RESISTANCE LOCUS RECEPTOR-LIKE PROTEIN KINASE-like 2.3 OS=Arabidopsis thaliana OX=3702 GN=LRK10L-2.3 PE=3 SV=2	T	Signal transduction mechanisms	hypothetical protein Csa_013359 [Cucumis sativus]
CsaV3_1G006780	--	--	--	--	--	--	--	--	--	--	--	--	[M]	Cell wall/membrane/envelope biogenesis	Molecular Function: protein kinase activity (GO:0004672);; Molecular Function: ATP binding (GO:0005524);; Cellular Component: integral component of membrane (GO:0016021);; Molecular Function: polysaccharide binding (GO:0030247);;	K13415|1.9e-33|lsv:111882481|K13415 protein brassinosteroid insensitive 1 [EC:2.7.10.1 2.7.11.1] | (RefSeq) systemin receptor SR160-like	Plant hormone signal transduction (ko04075)	--	--	Protein kinase domain	PR5-like receptor kinase OS=Arabidopsis thaliana OX=3702 GN=PR5K PE=1 SV=1	T	Signal transduction mechanisms	hypothetical protein Csa_014044 [Cucumis sativus]
CsaV3_1G006790	--	--	--	--	--	--	--	--	--	--	--	--	--	--	--	--	--	--	--	--	--	--	--	hypothetical protein Csa_013095 [Cucumis sativus]
[truncated: 24,845 more rows]

## Sheet: Table S4
Supplementary Table S4 – Functional enrichment analysis of differentially expressed transcripts in response to P. melonis infection and CYP85A1 mutation. Functional classification from Bu et al., Nucleic Acids Research 2021
##Databases: KEGG PATHWAY
##Statistical test method: hypergeometric test / Fisher's exact test
##FDR correction method: Benjamini and Hochberg
#Term	Database	ID	Input number	Background number	enrich_factor	P-Value	Corrected P-Value	Input	Hyperlink
Up-regulated in CsCYP85A1 vs CsCYP85A1 PM-infected
[truncated: 75 more rows]

## Sheet: Table S5
Supplementary Table S5 –List of differentially expressed genes involved in GA biosynthesis in the hypocotyls of WT vs cyp85a1 plants on 3 days after P. melonis inoculation
[truncated: 14 more rows]
